# Supplementary material for: Common variants of ARID1A and KAT2B are associated with obesity in Indian adolescents
Source: Sci Rep. 2018 Mar 2;8:3964. doi: 10.1038/s41598-018-22231-x (PMC5834613; doi:10.1038/s41598-018-22231-x)
Supplement: Supplementary file 2 — Dataset 1 [file 41598_2018_22231_MOESM2_ESM.xlsx]

## Sheet: 1stphase
Family ID	Individual ID	Paternal ID	Maternal ID	Sex	Phenotype	rs6598860	rs4589135	rs11247594	rs6733868	rs3021408	rs11128935	rs3804562	rs6568819	rs2177567	rs907092	rs757412	rs8074078	rs3935969	rs6504550	rs17003998
AFGI17	AFGI17	0	0	1	2	AG	GG	GG	GC	GA	AG	CC	GG	CC	CC	GG	CA	GA	GA	TG
AFGI18	AFGI18	0	0	1	1	GG	AA	AA	GC	GA	GG	TC	AG	CC	TC	GG	CA	00	GA	GG
AFGI20	AFGI20	0	0	2	1	GG	AA	AG	CC	GA	GG	TT	GG	TC	TC	GG	CA	GA	GA	TG
AFGI21	AFGI21	0	0	1	2	GG	00	AG	GC	GA	AG	TC	GG	TC	CC	GG	CA	GA	GA	GG
AFGI22	AFGI22	0	0	1	1	AA	GG	GG	CC	GG	AA	CC	GG	CC	TC	AG	CA	GA	GG	GG
AFGI24	AFGI24	0	0	2	1	GG	AA	AA	GC	AA	GG	TT	AG	TC	CC	GG	CA	GA	GA	TG
AFGI25	AFGI25	0	0	1	2	GG	AA	AA	GG	AA	GG	TC	AG	TT	TC	GG	AA	AA	AA	TT
AFGI26	AFGI26	0	0	2	1	GG	AA	AA	GC	AA	GG	TT	AG	TC	CC	GG	CA	GA	GA	TG
AFGI27	AFGI27	0	0	1	2	AA	GG	GG	GG	GA	AA	CC	GG	CC	TC	GG	AA	00	AA	TG
AFGI29	AFGI29	0	0	2	2	GG	AA	AG	GC	AA	AA	CC	AG	TC	TC	GG	AA	AA	AA	TG
AFGI32	AFGI32	0	0	1	1	GG	AA	AG	CC	GA	GG	TC	GG	CC	TC	GG	AA	AA	GA	GG
AFGI33	AFGI33	0	0	1	1	GG	AA	AA	GC	GA	GG	TC	AG	TC	CC	AG	AA	AA	GA	TT
AFGI34	AFGI34	0	0	1	1	GG	AA	GG	CC	GA	AG	TC	GG	TC	CC	GG	AA	AA	AA	GG
AFGI35	AFGI35	0	0	2	1	GG	AA	AG	CC	AA	AA	CC	AG	TC	TC	GG	CA	GA	GG	GG
AFGI36	AFGI36	0	0	2	2	AG	GA	AG	CC	GG	AA	CC	AG	TT	TC	AG	AA	AA	AA	GG
AFGI37	AFGI37	0	0	1	1	GG	AA	00	00	00	00	CC	AG	TC	00	GG	CA	00	00	00
AFGI38	AFGI38	0	0	2	1	GG	AA	AA	GG	GA	GG	TT	GG	TC	TC	GG	AA	AA	AA	GG
AFGI39	AFGI39	0	0	1	1	GG	GA	AG	GC	GG	AG	CC	GG	TC	TT	GG	CA	GA	GA	TG
AFGI40	AFGI40	0	0	1	1	AG	GA	AG	GC	GA	AA	CC	GG	TC	TT	AG	CA	GA	GA	GG
AFGI41	AFGI41	0	0	1	2	AA	GG	GG	CC	GA	AG	TC	AG	TT	TC	GG	AA	AA	GA	GG
AFGI42	AFGI42	0	0	1	1	GG	GA	GG	GC	GG	AA	CC	GG	TC	TC	AG	CA	GA	GA	TG
AFGI43	AFGI43	0	0	1	1	GG	AA	AA	GC	AA	GG	TC	GG	TC	CC	AG	CA	GA	GA	GG
AFGI45	AFGI45	0	0	2	1	GG	AA	AA	GC	AA	GG	TC	GG	TC	CC	GG	AA	00	AA	GG
AFGI47	AFGI47	0	0	1	2	AG	GG	GG	GC	GG	AA	CC	GG	TC	TT	GG	AA	AA	AA	TG
AFGI48	AFGI48	0	0	1	1	AG	GA	AG	GC	AA	GG	TT	GG	CC	TC	GG	AA	AA	AA	TG
AFGI49	AFGI49	0	0	1	1	GG	AA	AG	CC	GG	AA	CC	AG	CC	CC	AG	AA	AA	AA	TG
AFGI51	AFGI51	0	0	1	1	GG	AA	AA	CC	GA	AG	CC	GG	CC	TC	GG	CA	GA	GA	TG
AFGI52	AFGI52	0	0	1	2	GG	GA	AG	CC	GG	AA	CC	GG	CC	CC	GG	CA	GA	GA	GG
AFGI54	AFGI54	0	0	1	1	GG	GA	GG	CC	GG	GG	TT	GG	TC	TT	GG	AA	AA	AA	GG
AFGI55	AFGI55	0	0	1	1	GG	AA	AG	GC	GG	AA	CC	GG	TT	CC	GG	CA	GA	GA	GG
AFGI57	AFGI57	0	0	2	1	GG	AA	AA	GG	GG	AG	TC	AG	CC	CC	GG	CA	GA	GG	TG
AFGI58	AFGI58	0	0	2	1	AG	GG	GG	GC	GA	AG	CC	GG	CC	TT	GG	AA	AA	AA	GG
AFGI59	AFGI59	0	0	2	1	AG	GA	AG	CC	GA	GG	TT	GG	TT	TC	GG	AA	AA	AA	TG
AFGI60	AFGI60	0	0	2	1	AA	GG	GG	CC	GA	AG	TC	AG	CC	CC	GG	CA	GA	GA	TG
AFGI61	AFGI61	0	0	1	1	GG	GG	GG	GC	GG	GG	TC	AG	CC	TC	GG	AA	AA	GA	TG
AFGI62	AFGI62	0	0	2	1	GG	AA	AA	CC	AA	GG	TC	GG	TC	CC	GG	AA	AA	AA	TG
AFGI63	AFGI63	0	0	1	1	GG	AA	AG	GC	AA	GG	TT	AG	TC	CC	GG	CA	00	GG	GG
AFGI66	AFGI66	0	0	1	1	AG	GA	GG	GC	GA	AG	TC	GG	TT	TT	GG	AA	AA	GA	TT
AFGI68	AFGI68	0	0	1	1	GG	GA	AG	GC	GA	AG	CC	GG	CC	TC	AG	CA	GA	GA	GG
AFGI69	AFGI69	0	0	2	1	GG	GA	AG	GC	GA	AG	TC	GG	TC	TC	AG	AA	AA	AA	GG
AFGI70	AFGI70	0	0	2	1	GG	GA	GG	GC	AA	GG	TC	AG	CC	CC	GG	AA	AA	GA	TG
AFGI71	AFGI71	0	0	2	2	GG	AA	AA	CC	GG	AA	CC	GG	TT	TC	GG	AA	AA	AA	TG
AFGI72	AFGI72	0	0	2	1	GG	GA	00	CC	GA	GG	TT	AG	TC	CC	GG	CA	00	GA	GG
AFGI73	AFGI73	0	0	2	1	GG	00	AG	CC	GA	00	00	00	TC	CC	00	AA	00	AA	GG
AFGI74	AFGI74	0	0	2	2	AG	GA	AG	GC	GA	AG	CC	AG	TC	CC	GG	CA	GA	GG	TG
AFGI75	AFGI75	0	0	2	1	AG	00	AG	GC	GG	00	TC	GG	CC	TC	GG	AA	AA	AA	GG
AFGI76	AFGI76	0	0	2	2	GG	AA	AA	GC	GA	GG	TC	GG	CC	TC	GG	AA	AA	AA	GG
AFGI77	AFGI77	0	0	1	1	GG	GA	AG	GG	GA	AG	CC	AG	CC	TT	AG	CC	00	GG	TG
AFGI78	AFGI78	0	0	1	1	AA	GG	GG	GC	GA	AG	TC	GG	CC	CC	GG	AA	00	AA	TG
AFGI79	AFGI79	0	0	1	2	GG	GA	AG	GG	AA	GG	00	00	TC	TT	GG	CA	GA	GG	GG
AFGI80	AFGI80	0	0	1	1	00	AA	AG	GC	GG	AA	CC	AA	CC	CC	GG	CA	00	00	00
AFGI81	AFGI81	0	0	1	1	GG	AA	AA	CC	GA	GG	TC	GG	TC	CC	GG	AA	AA	AA	GG
AFGI82	AFGI82	0	0	1	1	AG	GA	AG	CC	AA	GG	TC	GG	TC	CC	GG	CA	GA	GA	GG
AFGI83	AFGI83	0	0	1	1	GG	AA	AG	CC	GG	AG	TC	GG	TT	TC	GG	AA	AA	AA	GG
AFGI84	AFGI84	0	0	1	1	AG	GA	AG	GC	GG	AG	CC	GG	CC	TC	AG	CA	GA	GA	TG
AFGI99	AFGI99	0	0	1	1	00	AA	AA	GG	GG	AA	CC	GG	TC	TC	00	AA	AA	GA	GG
AFGI100	AFGI100	0	0	1	2	GG	AA	AA	GG	GA	AG	CC	GG	00	TC	GG	AA	AA	AA	GG
AFGI102	AFGI102	0	0	2	2	GG	00	AA	CC	GA	AG	TC	GG	TC	TT	GG	AA	AA	AA	GG
AFGI103	AFGI103	0	0	2	2	AG	GA	AG	GC	AA	GG	TC	GG	TT	CC	GG	CA	GA	GA	TT
AFGI104	AFGI104	0	0	2	2	AG	GA	GG	CC	GA	AG	TC	GG	TC	CC	GG	AA	AA	GA	TG
AFGI105	AFGI105	0	0	2	1	GG	00	AA	GC	GG	AA	CC	GG	CC	TT	AG	AA	AA	AA	TG
AFGI106	AFGI106	0	0	2	1	AG	GA	AG	GC	GA	GG	TC	GG	TC	TC	GG	AA	AA	AA	GG
AFGI112	AFGI112	0	0	2	1	AG	GG	GG	CC	GG	AG	TC	GG	TC	CC	GG	AA	AA	AA	GG
AFGI113	AFGI113	0	0	2	2	AG	GA	GG	CC	GG	AA	CC	GG	TC	CC	GG	AA	AA	AA	TT
AFGI114	AFGI114	0	0	2	1	GG	GA	AG	CC	GG	AG	TC	GG	CC	TC	AG	AA	AA	GA	GG
AFGI231	AFGI231	0	0	1	2	AA	GG	GG	GG	GA	AG	TC	GG	TT	TC	GG	AA	AA	AA	GG
AFGI232	AFGI232	0	0	1	2	GG	AA	AA	GC	GA	GG	TT	GG	TC	TC	AG	AA	AA	GA	GG
AFGI234	AFGI234	0	0	1	2	AG	GA	AG	GC	AA	AG	TC	GG	CC	TC	GG	AA	00	AA	GG
AFGI235	AFGI235	0	0	1	2	AG	GA	AG	GC	GA	GG	00	GG	TC	TC	GG	CA	GA	GA	TG
AFGI236	AFGI236	0	0	1	1	GG	GA	AG	CC	GG	AA	CC	GG	TT	CC	GG	CA	00	GA	GG
AFGI237	AFGI237	0	0	1	1	GG	AA	AG	GC	GA	GG	TC	GG	TC	CC	GG	AA	AA	AA	GG
AFGI238	AFGI238	0	0	2	1	GG	AA	AG	GC	GG	AG	TC	GG	CC	CC	AG	CA	GA	GA	TG
AFGI239	AFGI239	0	0	2	1	AG	GA	GG	CC	GA	GG	TC	AG	TC	CC	GG	AA	AA	GA	TG
AFGI240	AFGI240	0	0	2	1	AG	GA	AG	GC	GG	AG	TC	GG	CC	TT	GG	AA	AA	AA	TT
AFGI241	AFGI241	0	0	1	2	GG	GA	AG	CC	GA	AG	TC	AA	TT	TC	GG	AA	AA	AA	TG
AFGI243	AFGI243	0	0	1	2	AA	GG	GG	GG	GA	AA	CC	GG	CC	TC	GG	AA	AA	GA	GG
AFGI245	AFGI245	0	0	2	1	GG	GA	AG	CC	GA	AG	TC	GG	TC	TC	AG	AA	AA	AA	TT
AFGI246	AFGI246	0	0	2	2	AG	GA	AG	GC	GA	AG	TC	AG	TC	TC	GG	AA	AA	AA	TG
AFGI249	AFGI249	0	0	2	1	GG	AA	AA	GC	AA	AG	TC	GG	TT	TC	AG	AA	AA	AA	GG
AFGI252	AFGI252	0	0	1	1	GG	AA	AA	GC	GA	AG	TC	GG	TT	TC	AG	CA	GA	GG	GG
AFGI253	AFGI253	0	0	1	1	GG	AA	AG	GC	AA	GG	TT	GG	TC	TC	GG	CA	GA	GA	GG
AFGI261	AFGI261	0	0	2	1	AG	GA	GG	GC	GG	AA	CC	AG	TC	CC	GG	CA	GA	GA	GG
AFGI268	AFGI268	0	0	1	1	AG	GA	GG	GG	GA	AG	TC	AG	TC	TT	GG	CA	GA	GA	TG
AFGI269	AFGI269	0	0	2	2	AG	GA	AG	GC	GA	GG	TC	AG	TC	CC	GG	AA	AA	GA	GG
AFGI270	AFGI270	0	0	2	1	GG	AA	AA	CC	GG	AG	TC	GG	TT	CC	AG	CA	GA	GG	TG
AFGI271	AFGI271	0	0	1	1	AA	GG	GG	GC	GA	AG	TC	GG	CC	TC	AG	AA	AA	AA	TG
AFGI274	AFGI274	0	0	1	1	AG	GA	AG	CC	GG	AA	CC	AG	TT	CC	GG	AA	AA	GA	GG
AFGI275	AFGI275	0	0	1	2	AG	GA	AG	GG	AA	GG	TT	GG	CC	TC	GG	CA	GA	GA	TG
AFGI277	AFGI277	0	0	1	1	GG	AA	AG	GC	GG	AG	TC	GG	CC	TC	GG	CA	GA	GA	TG
AFGI278	AFGI278	0	0	1	2	AA	GG	GG	GC	GA	AG	TC	AG	CC	CC	AG	CC	00	GG	TG
AFGI279	AFGI279	0	0	1	1	AG	GG	GG	CC	AA	GG	TC	GG	CC	TC	GG	CC	00	GG	TG
AFGI280	AFGI280	0	0	1	1	GG	AA	AG	GC	GA	GG	TT	GG	CC	CC	GG	CA	00	GA	GG
AFGI286	AFGI286	0	0	1	2	GG	AA	GG	GG	AA	GG	TT	GG	CC	CC	GG	AA	AA	GG	GG
AFGI290	AFGI290	0	0	1	2	AA	GG	GG	GC	AA	GG	TT	AG	TT	TC	GG	AA	AA	AA	GG
AFGI291	AFGI291	0	0	1	2	GG	AA	AA	GC	AA	AG	TC	GG	TC	TC	GG	AA	AA	AA	TG
AFGI294	AFGI294	0	0	1	1	AG	GA	GG	CC	GA	AG	TC	GG	TC	TC	GG	CA	GA	GA	TG
AFGI300	AFGI300	0	0	1	2	GG	AA	AA	GC	GG	AG	TC	GG	TT	CC	GG	AA	AA	GA	GG
AFGI303	AFGI303	0	0	1	1	AG	GA	AG	CC	GG	AA	CC	GG	TC	TC	GG	CA	GA	GA	TG
AFGI305	AFGI305	0	0	1	1	AG	GA	AG	GC	AA	AG	TC	AG	TC	TC	GG	AA	00	AA	TG
AFGI307	AFGI307	0	0	1	2	AA	GG	GG	CC	GA	GG	TC	AG	TT	TC	GG	AA	AA	AA	TG
AFGI308	AFGI308	0	0	1	1	GG	AA	AA	GC	GG	AG	TC	AG	TC	TT	AG	AA	AA	GA	TG
AFGI309	AFGI309	0	0	1	1	AG	GA	GG	GC	GA	AG	TC	GG	CC	TC	GG	CA	GA	GA	GG
AFGI310	AFGI310	0	0	1	1	GG	AA	AG	GC	GA	AG	TC	AG	TC	TC	GG	AA	AA	GA	TG
AFGI311	AFGI311	0	0	1	1	AG	GA	GG	GC	AA	GG	TC	GG	CC	CC	AG	AA	AA	AA	TG
AFGI313	AFGI313	0	0	1	1	AG	GA	AG	CC	GG	AG	CC	GG	CC	TC	GG	AA	AA	AA	TG
AFGI314	AFGI314	0	0	2	1	AG	GA	AG	GG	AA	GG	TC	AG	TC	TT	GG	CA	GA	GA	TG
AFGI315	AFGI315	0	0	2	1	AG	GA	GG	CC	AA	GG	TT	GG	TC	TC	AG	AA	AA	AA	GG
AFGI316	AFGI316	0	0	2	1	GG	AA	AG	GG	GA	GG	TT	AG	TT	CC	GG	CA	GA	GA	GG
AFGI317	AFGI317	0	0	2	1	AA	GG	GG	GC	AA	AG	TC	AG	TC	TC	GG	AA	AA	AA	GG
AFGI318	AFGI318	0	0	2	1	GG	AA	AA	CC	AA	GG	TT	AG	TC	TC	GG	CA	GA	GA	TT
AFGI319	AFGI319	0	0	2	1	GG	GA	AG	GC	GG	AA	CC	GG	TC	TC	GG	AA	AA	AA	GG
AFGI321	AFGI321	0	0	1	1	GG	AA	AG	GC	GA	AG	TC	GG	TC	CC	GG	AA	AA	GA	GG
AFGI322	AFGI322	0	0	1	1	GG	AA	AG	GC	GG	AG	TC	AG	TT	TC	GG	AA	AA	GA	GG
AFGI323	AFGI323	0	0	1	1	GG	AA	AA	GC	GA	AA	CC	GG	TC	TC	GG	AA	AA	AA	GG
AFGI325	AFGI325	0	0	1	1	GG	AA	AA	GC	GA	GG	CC	AG	CC	CC	AG	CC	GG	GG	TG
AFGI326	AFGI326	0	0	1	2	AG	GA	GG	GG	AA	GG	TC	GG	CC	TT	GG	00	GA	GG	TG
AFGI327	AFGI327	0	0	1	1	GG	AA	AA	CC	AA	GG	TT	GG	TC	TC	GG	CA	GA	GG	GG
AFGI328	AFGI328	0	0	1	1	AG	GA	AG	CC	GA	AG	CC	GG	TC	TT	GG	CA	GA	GA	GG
AFGI329	AFGI329	0	0	1	1	GG	AA	AG	CC	AA	GG	TT	GG	TC	TT	AG	CA	GA	GA	TG
AFGI330	AFGI330	0	0	1	1	GG	AA	AA	CC	AA	GG	TT	AG	TC	TT	GG	AA	AA	GA	GG
AFGI331	AFGI331	0	0	1	1	AG	GA	GG	GC	GA	AG	TC	GG	CC	TC	GG	AA	AA	AA	TG
AFGI332	AFGI332	0	0	1	1	GG	AA	AG	CC	AA	GG	TC	GG	CC	TT	AG	AA	AA	AA	GG
AFGI333	AFGI333	0	0	1	2	AG	GA	AG	GC	GA	GG	TT	AA	TC	TC	AG	AA	00	GG	GG
AFGI334	AFGI334	0	0	1	1	GG	AA	GG	CC	AA	AG	TC	GG	CC	TC	AA	CA	GA	GA	GG
AFGI335	AFGI335	0	0	1	1	AG	GG	GG	GC	GA	AA	CC	GG	TC	CC	GG	AA	00	AA	TG
AFGI337	AFGI337	0	0	1	2	GG	AA	AG	GC	AA	GG	TC	AG	TC	CC	GG	CA	GA	GA	GG
AFGI339	AFGI339	0	0	1	2	GG	AA	GG	GG	GA	GG	TT	AG	TC	CC	GG	CA	GA	GA	TG
AFGI340	AFGI340	0	0	1	1	AA	GG	GG	CC	GG	AG	TT	GG	CC	CC	AG	CA	GA	GA	TT
AFGI341	AFGI341	0	0	1	2	AG	GA	AG	GC	AA	AG	CC	GG	TT	TC	AG	AA	AA	AA	GG
AFGI342	AFGI342	0	0	1	1	AG	GA	AG	GC	AA	GG	TT	GG	CC	TC	GG	CC	00	GG	GG
AFGI344	AFGI344	0	0	1	1	AG	GA	AG	GC	AA	GG	TC	GG	TC	CC	AG	CA	GA	GA	TG
AFGI345	AFGI345	0	0	1	2	AG	GA	GG	GC	AA	GG	TT	AA	TT	TC	GG	AA	00	AA	TG
AFGI346	AFGI346	0	0	1	2	GG	AA	AA	GG	GG	AG	CC	AG	TT	TC	AG	AA	AA	AA	TG
AFGI347	AFGI347	0	0	1	1	AG	GG	GG	GC	GG	AG	TC	AG	TC	TC	GG	CC	00	GG	GG
AFGI348	AFGI348	0	0	2	1	GG	AA	AG	CC	GA	GG	TC	GG	TT	TC	GG	AA	AA	AA	GG
AFGI350	AFGI350	0	0	2	1	GG	AA	AG	GC	GA	AG	CC	AG	CC	CC	GG	CC	00	GG	GG
AFGI351	AFGI351	0	0	2	1	AG	GA	AG	GG	AA	GG	TC	AG	TC	CC	GG	AA	AA	AA	TG
AFGI352	AFGI352	0	0	2	2	AA	GG	GG	GC	GA	AG	TC	GG	CC	TC	AA	AA	AA	00	GG
AFGI353	AFGI353	0	0	2	1	AG	GA	AG	GC	GA	GG	TT	GG	TT	TT	GG	CC	GA	GA	GG
AFGI355	AFGI355	0	0	1	1	GG	AA	AA	GG	GA	AA	CC	GG	TC	TC	GG	CA	GA	GA	TT
AFGI356	AFGI356	0	0	2	2	AG	GA	AG	GG	GA	GG	TT	GG	TC	TC	GG	AA	AA	AA	TG
AFGI359	AFGI359	0	0	2	1	GG	GA	AG	GC	GA	AG	TC	GG	CC	TC	AG	AA	AA	GA	GG
AFGI360	AFGI360	0	0	2	2	GG	GA	GG	CC	GA	GG	TC	AG	CC	TC	AG	CA	GA	GA	GG
AFGI361	AFGI361	0	0	2	1	AG	GG	GG	GC	GG	AA	CC	GG	CC	TC	GG	AA	AA	AA	GG
AFGI362	AFGI362	0	0	1	1	AG	GA	AG	CC	GA	AG	CC	AG	CC	TC	GG	AA	AA	AA	GG
AFGI364	AFGI364	0	0	2	1	AG	GA	AG	CC	AA	GG	TC	AG	TT	TC	GG	CA	GA	GG	TG
AFGI365	AFGI365	0	0	2	2	AG	GA	AG	GC	AA	GG	TC	GG	TC	CC	GG	AA	GA	AA	GG
AFGI366	AFGI366	0	0	1	1	AG	GA	GG	GC	GA	AG	TC	GG	TC	TT	GG	AA	AA	AA	GG
AFGI368	AFGI368	0	0	2	1	GG	GA	AG	GC	GA	AG	TC	GG	CC	TT	GG	AA	AA	AA	TG
AFGI370	AFGI370	0	0	1	1	GG	GA	AG	GC	GA	GG	TT	GG	TC	CC	GG	AA	AA	GA	GG
AFGI371	AFGI371	0	0	1	1	GG	AA	GG	GC	GA	AG	TC	GG	CC	TC	GG	AA	AA	AA	TG
AFGI373	AFGI373	0	0	1	1	GG	GG	GG	GG	AA	GG	CC	AG	CC	TC	GG	AA	00	AA	GG
AFGI374	AFGI374	0	0	1	1	GG	AA	GG	GC	GG	AG	TC	GG	TC	CC	GG	AA	AA	GA	GG
AFGI375	AFGI375	0	0	2	1	AG	GA	AG	GG	GA	AG	TC	AG	TC	CC	GG	AA	AA	AA	TG
AFGI376	AFGI376	0	0	2	1	GG	00	AA	GG	GG	GG	TT	GG	TC	CC	GG	CA	GA	GA	GG
AFGI378	AFGI378	0	0	2	1	00	AA	AG	GC	AA	GG	TT	GG	CC	TC	GG	00	00	00	00
AFGI379	AFGI379	0	0	2	1	GG	AA	AG	GC	GA	GG	TC	AG	CC	CC	AG	CC	00	GG	GG
AFGI380	AFGI380	0	0	2	1	GG	AA	AA	GC	GA	AG	CC	GG	TC	TC	GG	AA	00	AA	GG
AFGI382	AFGI382	0	0	2	1	GG	AA	GG	GC	GA	AG	CC	AG	TC	CC	GG	AA	AA	AA	GG
AFGI384	AFGI384	0	0	1	1	GG	AA	GG	GG	GA	AG	TC	AG	TC	TC	GG	CA	GA	GA	GG
AFGI385	AFGI385	0	0	1	1	GG	GA	GG	GG	AA	GG	TT	GG	CC	CC	GG	AA	AA	GA	TG
AFGI386	AFGI386	0	0	1	1	AA	GG	GG	CC	GA	GG	TC	GG	CC	CC	GG	AA	AA	AA	GG
AFGI387	AFGI387	0	0	1	1	AG	GA	AG	CC	GG	GG	TT	GG	TC	TC	AG	AA	AA	GA	TG
AFGI388	AFGI388	0	0	1	1	AA	GG	GG	GC	GA	GG	TT	GG	TT	TC	GG	AA	AA	AA	TG
AFGI389	AFGI389	0	0	1	1	AG	GG	GG	GC	GG	GG	CC	AG	TC	TC	GG	AA	AA	GA	GG
AFGI390	AFGI390	0	0	1	1	GG	AA	AG	CC	GG	AG	CC	GG	TC	CC	GG	CC	GA	GG	TG
AFGI391	AFGI391	0	0	1	2	AG	GG	GG	CC	GG	AG	TC	AG	CC	CC	GG	CA	00	GA	TG
AFGI392	AFGI392	0	0	1	2	AG	00	GG	CC	AA	GG	TC	GG	TC	CC	GG	AA	AA	GA	GG
AFGI393	AFGI393	0	0	1	2	GG	AA	AG	CC	GG	GG	TC	GG	TC	TT	GG	AA	AA	AA	GG
AFGI394	AFGI394	0	0	2	1	GG	GA	AG	GC	GA	AG	TC	AG	TT	CC	AA	AA	AA	GA	GG
AFGI395	AFGI395	0	0	2	1	AG	GA	AG	GC	GA	AG	CC	GG	CC	TC	GG	AA	AA	GA	GG
AFGI396	AFGI396	0	0	2	1	AA	GG	GG	GC	GA	AA	CC	AG	CC	CC	GG	AA	AA	GA	GG
AFGI398	AFGI398	0	0	2	1	GG	AA	GG	CC	GA	AG	CC	GG	TC	TT	GG	AA	AA	AA	TG
AFGI399	AFGI399	0	0	2	1	AG	GA	GG	GC	GG	AA	CC	AG	TT	CC	GG	AA	AA	AA	GG
AFGI400	AFGI400	0	0	2	1	GG	AA	AA	GC	AA	GG	TT	GG	TC	TC	GG	AA	AA	AA	GG
AFGI401	AFGI401	0	0	2	1	GG	00	AG	GG	GA	AG	TC	GG	CC	TT	GG	CC	GG	GG	GG
AFGI402	AFGI402	0	0	2	1	AG	GA	AG	CC	GG	GG	TT	AG	TC	CC	GG	AA	AA	AA	GG
AFGI405	AFGI405	0	0	1	1	AG	GA	AG	GC	AA	GG	TT	AA	CC	TC	AG	AA	AA	GA	GG
AFGI419	AFGI419	0	0	1	2	GG	00	AG	GG	AA	GG	TT	AG	TT	TC	GG	AA	AA	AA	TG
AFGI420	AFGI420	0	0	1	1	GG	AA	AG	CC	GA	AG	CC	GG	TC	TC	GG	CA	GA	GA	GG
AFGI421	AFGI421	0	0	1	1	GG	GA	AG	GC	GG	AA	CC	AG	CC	CC	GG	CA	GA	GA	GG
AFGI422	AFGI422	0	0	1	1	GG	AA	AA	GC	AA	GG	TC	AG	TC	TC	GG	AA	AA	AA	GG
AFGI423	AFGI423	0	0	1	2	AG	GG	GG	CC	GA	GG	TT	AG	TC	TC	AG	CA	GA	GA	TT
AFGI424	AFGI424	0	0	1	2	AG	GA	AG	GC	GA	AG	TC	AG	TC	CC	GG	CA	GA	GA	GG
AFGI425	AFGI425	0	0	1	1	AG	GA	AG	GC	GA	GG	TT	GG	TC	CC	GG	CA	GA	GA	GG
AFGI426	AFGI426	0	0	2	1	GG	GA	GG	GC	AA	GG	TT	GG	CC	CC	GG	AA	AA	GA	GG
AFGI427	AFGI427	0	0	2	1	GG	AA	AA	CC	GA	AG	TC	AG	TT	CC	00	AA	AA	AA	GG
AFGI428	AFGI428	0	0	2	1	GG	AA	AG	GC	GG	AA	CC	GG	TC	TC	GG	AA	AA	AA	GG
AFGI429	AFGI429	0	0	2	1	GG	GA	AG	CC	AA	AG	TC	GG	TT	CC	GG	AA	AA	GA	GG
AFGI430	AFGI430	0	0	2	1	GG	AA	AA	CC	GA	AG	TC	GG	TC	TT	AG	CA	GA	GA	GG
AFGI432	AFGI432	0	0	2	1	AG	GA	AG	GC	GA	AA	CC	GG	TC	CC	AG	CC	GG	GG	TG
AFGI433	AFGI433	0	0	2	2	AG	GA	AG	GC	GG	AA	CC	GG	TC	TC	GG	CA	GA	GA	GG
AFGI434	AFGI434	0	0	2	1	AG	GA	GG	CC	AA	GG	TT	GG	TC	CC	AG	AA	AA	AA	GG
AFGI436	AFGI436	0	0	2	2	AG	GA	AG	CC	GG	AG	TC	GG	CC	CC	AG	CA	GA	GA	TG
AFGI437	AFGI437	0	0	2	1	AA	GG	GG	GG	GA	GG	TC	GG	TC	TT	GG	CA	GA	GG	GG
AFGI438	AFGI438	0	0	1	1	AG	GG	GG	CC	GG	AG	TC	GG	CC	CC	GG	AA	AA	GA	GG
AFGI439	AFGI439	0	0	1	1	AG	GA	GG	GG	GG	AG	TC	AG	TT	TC	AG	CA	GA	GG	GG
AFGI440	AFGI440	0	0	1	1	GG	AA	AG	GC	GA	AG	CC	GG	CC	TC	GG	AA	AA	AA	GG
AFGI441	AFGI441	0	0	1	1	GG	AA	AA	GC	GA	AG	TC	GG	TC	CC	AG	CA	GA	GA	TG
AFGI443	AFGI443	0	0	1	1	AG	GA	GG	GC	GA	AG	CC	AG	TT	CC	GG	AA	AA	AA	GG
AFGI445	AFGI445	0	0	1	1	AG	GA	AG	CC	GA	AG	CC	GG	TC	TT	AG	AA	AA	AA	TG
AFGI446	AFGI446	0	0	1	1	AG	GA	AG	GG	AA	GG	TC	GG	TC	TC	GG	AA	AA	GG	GG
BBF1	BBF1	0	0	1	2	AG	GA	AG	GG	GG	AG	TC	GG	TC	CC	GG	CA	GA	GA	TG
BBF2	BBF2	0	0	1	2	AG	GA	GG	GC	GA	AG	CC	AG	CC	CC	GG	CA	GA	GA	GG
BBF4	BBF4	0	0	2	2	GG	AA	AG	GC	AA	GG	TC	GG	TC	TT	GG	AA	AA	AA	GG
BBF9	BBF9	0	0	2	2	AG	GA	AG	GG	GA	AA	CC	GG	TC	CC	GG	AA	AA	AA	GG
BBF13	BBF13	0	0	2	2	GG	GA	AG	GC	AA	GG	TT	GG	CC	CC	GG	AA	AA	AA	GG
BBF14	BBF14	0	0	2	2	AG	GG	GG	GC	GA	GG	TT	AA	TC	TT	GG	CA	GA	GA	GG
BBF15	BBF15	0	0	2	2	GG	GA	AG	CC	GG	AG	TC	AA	CC	TC	GG	CC	GG	GG	TG
BBF17	BBF17	0	0	1	2	AG	GA	AG	GC	GA	AG	TC	GG	CC	TT	GG	AA	AA	AA	TG
BBF23	BBF23	0	0	1	2	GG	AA	AA	GC	AA	GG	TC	AG	TT	TC	GG	CA	GA	GA	TG
BBF25	BBF25	0	0	1	2	GG	AA	AA	GG	GA	AG	TC	GG	TT	TT	GG	AA	AA	AA	GG
BBF26	BBF26	0	0	2	2	GG	00	AA	GC	GG	AA	CC	AG	TC	TT	GG	CC	GG	GG	GG
BBF30	BBF30	0	0	2	2	GG	AA	GG	CC	AA	GG	TT	GG	TC	CC	GG	AA	AA	GA	GG
BBF33	BBF33	0	0	2	2	AG	GA	AG	CC	GA	AG	TC	GG	TC	CC	GG	AA	AA	AA	TG
BBF38	BBF38	0	0	1	2	AG	GA	AG	CC	AA	GG	TT	GG	TC	CC	AG	00	00	00	TG
BBF59	BBF59	0	0	1	2	AG	GA	AG	GC	GA	AG	TC	AG	TC	TC	GG	CA	GA	GA	GG
BBF62	BBF62	0	0	2	2	AG	GA	AG	GC	GG	AG	TC	GG	TC	CC	GG	AA	AA	AA	TG
BBF63	BBF63	0	0	1	2	AG	GA	AG	GC	GA	AG	CC	GG	TC	CC	GG	AA	AA	AA	GG
BBF66	BBF66	0	0	1	2	GG	00	AA	GC	AA	AG	TC	GG	CC	CC	GG	CA	GA	GA	TG
BBF67	BBF67	0	0	1	2	GG	GA	AA	CC	GA	AG	TC	GG	TT	TC	GG	CA	GA	GA	GG
BBF70	BBF70	0	0	1	2	GG	GG	GG	CC	GG	AG	TC	AG	TC	TC	AG	AA	AA	AA	TG
BBF73	BBF73	0	0	2	2	AG	GA	AG	GG	AA	AG	TC	AG	CC	TC	AG	AA	AA	AA	GG
BBF75	BBF75	0	0	2	2	AG	GG	GG	GC	GG	AA	CC	GG	CC	TC	AG	CA	GA	GA	GG
BBF76	BBF76	0	0	1	2	GG	GA	AA	GC	00	AG	TC	GG	TC	TT	GG	CA	00	GG	00
BBF78	BBF78	0	0	2	2	AA	GG	GG	GC	GA	AG	TC	AG	TT	TC	GG	AA	AA	AA	GG
BBF79	BBF79	0	0	2	2	GG	GG	GG	CC	AA	GG	TT	GG	CC	TC	AG	AA	AA	AA	GG
BBF85	BBF85	0	0	1	2	AG	GG	GG	CC	AA	GG	TT	AG	TC	CC	GG	AA	AA	AA	TG
BBF86	BBF86	0	0	1	2	GG	AA	GG	CC	GA	AG	CC	GG	TC	TC	GG	AA	AA	GG	GG
BBF88	BBF88	0	0	2	2	GG	AA	AA	CC	GA	AG	TC	GG	TT	CC	GG	AA	AA	AA	TG
BBF99	BBF99	0	0	2	2	GG	AA	AA	GC	AA	GG	TT	GG	TC	CC	AG	CA	GA	GA	GG
BBF100	BBF100	0	0	2	2	AG	GA	AG	GC	GA	AG	TC	AG	TC	TC	AG	CA	GA	GA	GG
BBF101	BBF101	0	0	2	2	GG	AA	AA	CC	GG	AA	CC	AA	TT	TC	AG	CA	GA	GA	GG
BBF102	BBF102	0	0	1	2	GG	00	GG	CC	GG	AA	CC	AG	TT	TC	GG	AA	AA	AA	GG
BBF103	BBF103	0	0	2	2	AG	GA	AG	GG	GG	AG	CC	AG	CC	TT	GG	AA	AA	GA	TG
BBF113	BBF113	0	0	1	2	GG	AA	AG	GC	GA	AG	TC	AG	TT	CC	GG	CA	GA	GA	TG
BBF114	BBF114	0	0	1	2	GG	AA	AA	GG	GG	AA	CC	GG	TT	TC	GG	AA	AA	GA	GG
BBF115	BBF115	0	0	1	2	GG	AA	AA	CC	GA	00	TC	AG	CC	00	GG	CA	GA	GA	GG
BBF117	BBF117	0	0	1	2	AA	GG	GG	GC	GA	GG	TT	GG	TC	TC	AG	CA	GA	GA	GG
BBF119	BBF119	0	0	2	2	AG	GA	GG	CC	AA	GG	TT	GG	TC	TC	AG	AA	AA	GA	TG
BBF120	BBF120	0	0	2	2	AG	00	AG	CC	00	AG	TC	AG	TT	TC	GG	AA	AA	GA	GG
BBF121	BBF121	0	0	1	2	GG	AA	GG	GC	AA	GG	CC	GG	TC	CC	GG	AA	AA	AA	GG
BBF122	BBF122	0	0	2	2	AA	GA	AG	GG	GG	AA	CC	GG	CC	CC	AG	CA	GA	GA	GG
BBF123	BBF123	0	0	2	2	AG	GA	AG	GG	AA	GG	TC	AG	TC	TC	GG	CC	GG	GG	GG
BBF127	BBF127	0	0	2	2	AA	GG	GG	GG	AA	GG	TC	GG	CC	CC	AG	AA	AA	GG	TG
BBF129	BBF129	0	0	1	2	GG	GA	AG	CC	GG	AG	TC	AG	TC	TT	GG	CA	GA	GA	TG
BBF131	BBF131	0	0	2	2	GG	00	AA	GC	AA	GG	TC	GG	CC	TT	GG	AA	AA	AA	GG
BBF133	BBF133	0	0	1	2	AG	GA	AG	GG	GG	AA	CC	GG	TC	TC	GG	CA	GA	GA	GG
BBF137	BBF137	0	0	2	2	AG	GG	GG	CC	AA	GG	TT	AG	TC	CC	AG	CA	GA	GG	GG
BBF156	BBF156	0	0	1	2	GG	GA	AG	GC	GA	AA	CC	GG	TC	TC	AG	AA	AA	AA	TG
BBF158	BBF158	0	0	1	2	GG	AA	GG	GG	GG	AG	CC	GG	TT	TT	GG	AA	AA	GA	TT
BBF160	BBF160	0	0	2	2	AA	GG	GG	GG	GA	AG	TC	GG	CC	CC	AG	AA	AA	GA	GG
DAV216	DAV216	0	0	1	1	AG	GA	AG	GG	GG	AG	CC	AG	CC	TC	AG	CA	GA	GG	TT
DAV217	DAV217	0	0	1	1	AG	GA	GG	CC	AA	GG	TC	GG	CC	TC	AG	CA	GA	GA	TG
DAV218	DAV218	0	0	1	1	AG	GA	AG	GC	GG	AA	CC	GG	CC	TC	GG	AA	AA	GA	GG
DAV219	DAV219	0	0	1	1	AG	GA	AG	GG	GA	AG	TC	GG	CC	CC	GG	AA	AA	GG	GG
DAV220	DAV220	0	0	1	1	GG	AA	AA	GC	AA	GG	TC	AG	CC	TT	GG	AA	AA	AA	GG
DAV221	DAV221	0	0	1	1	AG	GA	GG	GC	GG	AG	TC	AG	TT	CC	GG	CA	GA	GA	TG
DAV222	DAV222	0	0	1	2	GG	GA	GG	GG	AA	GG	TT	AG	CC	TC	GG	AA	AA	GG	TT
DAV223	DAV223	0	0	1	1	GG	AA	AA	GC	GG	AA	CC	GG	TC	CC	GG	AA	AA	AA	TG
DAV224	DAV224	0	0	1	1	AG	GA	GG	GG	GG	AG	TC	AG	TC	TC	GG	CA	GA	GA	TT
DAV225	DAV225	0	0	1	1	AG	GA	GG	GC	GA	AG	TC	GG	TC	TC	AG	CA	GA	GA	TT
DAV226	DAV226	0	0	1	1	AG	GA	AG	CC	GA	GG	TT	GG	CC	TC	GG	AA	AA	AA	TG
DAV227	DAV227	0	0	1	1	AG	GA	AG	CC	GG	AG	TC	GG	TT	CC	GG	AA	AA	AA	TG
DAV228	DAV228	0	0	1	1	GG	AA	AA	CC	AA	GG	TT	GG	TC	TC	AG	AA	AA	AA	TG
DAV229	DAV229	0	0	1	2	AG	GA	AG	GG	GG	AG	TC	GG	TC	TC	GG	AA	AA	AA	GG
DAV230	DAV230	0	0	1	1	GG	AA	AA	CC	GA	AG	TC	GG	CC	CC	GG	CA	GA	GG	TG
DAV231	DAV231	0	0	1	1	GG	AA	AA	CC	GA	AA	CC	GG	CC	TC	GG	CA	GA	GA	TG
DAV232	DAV232	0	0	1	1	GG	AA	AA	GG	GA	AG	TC	GG	TT	TT	AG	AA	AA	AA	TG
DAV233	DAV233	0	0	1	2	GG	AA	AG	GC	GA	AG	CC	AG	TC	TC	AG	AA	AA	AA	GG
DAV234	DAV234	0	0	1	1	GG	AA	AA	CC	AA	GG	TT	AG	CC	TC	AG	CA	GA	GG	TT
DAV235	DAV235	0	0	1	1	GG	AA	AA	GC	AA	GG	TT	GG	TC	CC	GG	AA	AA	AA	GG
DAV236	DAV236	0	0	1	1	GG	AA	AA	GG	GA	AG	CC	AG	TC	TC	GG	CA	GA	GA	TG
DAV237	DAV237	0	0	1	1	AA	GG	GG	CC	AA	AG	TC	AA	TC	CC	GG	CA	GA	GA	GG
DAV238	DAV238	0	0	1	1	GG	AA	AG	GG	AA	GG	TC	GG	TT	TC	GG	AA	AA	AA	TG
DAV239	DAV239	0	0	1	1	AG	GA	AG	GC	GA	GG	TT	AG	CC	TC	GG	AA	AA	AA	TG
DAV240	DAV240	0	0	1	1	AG	GG	GG	CC	AA	AG	TC	GG	TT	TC	GG	AA	AA	AA	TG
DAV241	DAV241	0	0	1	1	GG	AA	AG	GG	GA	AG	TC	GG	TC	CC	GG	AA	AA	GA	GG
DAV242	DAV242	0	0	1	1	GG	AA	AA	CC	AA	GG	TT	AG	CC	CC	GG	CC	GG	GG	GG
DAV243	DAV243	0	0	1	1	AG	GA	AG	CC	AA	GG	TT	AG	CC	CC	GG	CA	GA	GA	TT
DAV244	DAV244	0	0	1	1	AG	GG	GG	GC	AA	GG	TC	GG	CC	TC	GG	AA	AA	GA	GG
DAV245	DAV245	0	0	1	1	GG	AA	AG	GC	GA	AG	TC	AA	TC	TT	GG	CA	GA	GA	TG
DAV246	DAV246	0	0	1	2	GG	AA	AA	CC	GA	AG	TC	GG	TC	TC	GG	CA	GA	GA	GG
DAV247	DAV247	0	0	1	1	GG	AA	AG	GC	AA	GG	TT	AG	TC	CC	AG	AA	AA	GA	GG
DAV248	DAV248	0	0	1	1	GG	GA	AG	GC	AA	GG	TT	GG	TC	CC	AA	CC	GG	GG	GG
DAV249	DAV249	0	0	1	1	AG	GA	AG	CC	AA	GG	TT	GG	CC	CC	AG	AA	AA	AA	TG
DAV250	DAV250	0	0	1	1	AA	GG	GG	GG	AA	GG	TT	GG	TC	CC	GG	AA	AA	AA	GG
DAV251	DAV251	0	0	1	1	GG	AA	AG	GC	GA	AG	TC	GG	TC	TC	GG	CA	GA	GA	TG
DAV252	DAV252	0	0	1	1	AG	GG	GG	GC	AA	AG	TC	GG	TC	CC	GG	AA	AA	AA	TG
DAV253	DAV253	0	0	1	1	GG	AA	AG	CC	GA	GG	TT	AG	TT	TC	GG	CA	GA	GA	TG
DAV254	DAV254	0	0	1	1	AG	GA	GG	GC	GA	GG	TC	GG	TC	TT	GG	AA	AA	GG	GG
DAV255	DAV255	0	0	1	1	GG	AA	GG	GG	AA	GG	TT	GG	TT	CC	GG	AA	AA	GA	TG
DAV256	DAV256	0	0	1	2	AG	GA	AG	CC	GA	AG	CC	GG	CC	TC	AG	CA	GA	GA	TG
DAV257	DAV257	0	0	1	1	AG	GA	AG	GC	AA	GG	TT	GG	TT	TC	AG	AA	AA	AA	TG
DAV258	DAV258	0	0	1	1	GG	AA	AA	GC	GA	AG	TC	GG	TT	CC	GG	AA	AA	AA	GG
DAV259	DAV259	0	0	1	2	AG	GA	AG	GG	GA	GG	TT	GG	TC	CC	GG	AA	AA	AA	GG
DAV260	DAV260	0	0	1	1	GG	AA	AA	CC	GG	AG	CC	GG	TC	CC	AG	AA	AA	GG	GG
DAV261	DAV261	0	0	1	1	AG	GA	AG	GC	GA	GG	TT	AA	TC	TC	GG	CA	GA	GA	TG
DAV262	DAV262	0	0	1	1	GG	AA	AG	CC	GA	AG	CC	GG	TC	TC	GG	CA	GA	GA	TG
DAV263	DAV263	0	0	1	1	GG	AA	AG	CC	GA	AG	CC	GG	TC	TC	GG	CA	GA	GA	TG
DAV264	DAV264	0	0	1	2	GG	AA	AG	GC	GA	AG	CC	GG	TC	TT	AG	AA	AA	AA	GG
DAV265	DAV265	0	0	1	1	AG	GA	AG	GG	GA	AG	TC	AG	TT	TT	AG	AA	AA	AA	TT
DAV266	DAV266	0	0	1	1	GG	AA	AG	CC	GA	AG	TC	AG	TC	TC	GG	AA	AA	AA	GG
DAV267	DAV267	0	0	1	1	GG	00	GG	CC	GG	AA	CC	GG	TC	CC	AG	AA	AA	GA	TT
DAV268	DAV268	0	0	1	1	GG	GG	GG	GC	GG	AA	CC	GG	CC	TC	AG	AA	AA	AA	TG
DAV269	DAV269	0	0	1	1	GG	GA	AG	GC	GG	AG	CC	GG	CC	TC	GG	CA	GA	GA	TG
DAV270	DAV270	0	0	1	1	AG	GA	AG	GC	AA	AG	TC	GG	TT	CC	GG	CA	GA	GA	GG
DAV271	DAV271	0	0	1	2	AG	GA	GG	GC	GA	GG	TC	AA	TC	TC	GG	AA	AA	AA	GG
DAV272	DAV272	0	0	1	1	AG	GA	GG	CC	GG	AG	TC	AG	TT	CC	AG	CA	GA	GA	TG
DAV273	DAV273	0	0	1	1	GG	AA	AG	GC	AA	GG	TT	AA	TC	TC	GG	AA	AA	GA	TG
DAV274	DAV274	0	0	1	1	AA	GG	GG	CC	GA	AG	CC	AG	TC	TC	GG	AA	AA	AA	GG
DAV275	DAV275	0	0	1	1	GG	AA	AG	GG	GA	AA	CC	GG	CC	TC	AA	AA	AA	GA	GG
DAV276	DAV276	0	0	1	1	AG	GA	AG	CC	GA	AA	CC	GG	TT	CC	AG	AA	AA	GA	GG
DAV277	DAV277	0	0	1	1	AG	GA	AG	GG	AA	GG	TT	GG	CC	TC	GG	CA	GA	GA	GG
DAV278	DAV278	0	0	1	1	GG	AA	AG	GC	AA	GG	CC	GG	TC	CC	GG	CA	GA	GA	TT
DAV279	DAV279	0	0	1	1	GG	AA	AG	CC	GA	GG	TT	AG	TC	TC	GG	CA	GA	GA	TG
DAV281	DAV281	0	0	1	1	GG	AA	AA	CC	GA	AG	TC	GG	TC	TC	GG	CC	00	GG	GG
DAV283	DAV283	0	0	1	1	AG	GA	AG	CC	GA	AG	TC	GG	CC	00	00	AA	AA	AA	TG
DAV285	DAV285	0	0	1	1	GG	00	AG	GC	GA	AG	TC	AG	TC	TC	00	CA	GA	GA	TG
DAV286	DAV286	0	0	1	1	GG	00	AA	GG	AA	AG	TC	AA	TC	00	00	CA	GA	GA	GG
DAV287	DAV287	0	0	1	2	GG	GA	GG	GC	GG	AG	CC	AG	TT	00	GG	CA	GA	GA	GG
DAV289	DAV289	0	0	1	1	GG	00	AA	GC	AA	GG	TC	GG	CC	00	GG	CA	GA	GG	TG
DAV290	DAV290	0	0	1	1	GG	GA	GG	GC	AA	GG	TT	GG	TT	CC	GG	AA	AA	AA	GG
DAV292	DAV292	0	0	2	2	AG	GA	GG	GC	GA	AG	CC	GG	TC	CC	AG	CA	GA	GA	TG
DAV293	DAV293	0	0	2	1	AG	GA	AG	GG	GA	AG	TC	GG	TT	TC	GG	AA	AA	AA	GG
DAV294	DAV294	0	0	2	1	GG	GA	AG	GC	GA	GG	TT	AG	TT	TC	GG	CC	GG	GG	TG
DAV296	DAV296	0	0	2	2	AA	GG	GG	GG	AA	AG	TC	GG	CC	CC	AG	AA	AA	GA	GG
DAV297	DAV297	0	0	2	2	GG	AA	AA	GC	GA	AG	TC	GG	TC	CC	GG	CA	GA	GA	TG
DAV299	DAV299	0	0	2	1	AG	GG	GG	GC	GG	AA	CC	GG	TT	CC	GG	AA	AA	AA	TG
DAV300	DAV300	0	0	2	1	AG	GG	GG	CC	GA	AA	CC	GG	CC	TC	GG	CC	GG	GG	TG
DAV303	DAV303	0	0	2	1	AG	GA	AG	CC	AA	GG	TC	AG	TC	TT	GG	AA	AA	AA	GG
DAV304	DAV304	0	0	2	1	GG	GA	GG	GC	GG	AA	CC	AG	TC	TC	AG	AA	AA	AA	TG
DAV305	DAV305	0	0	2	1	GG	AA	AG	CC	GA	AG	CC	GG	TC	TC	AG	CA	GA	GA	GG
DAV306	DAV306	0	0	2	1	AG	GA	AG	GC	GA	AG	TC	GG	TC	TC	GG	AA	AA	AA	GG
DAV308	DAV308	0	0	2	1	GG	AA	AG	CC	GA	AG	TC	GG	TT	CC	GG	AA	AA	AA	GG
DAV310	DAV310	0	0	2	1	GG	AA	AG	GC	GG	AA	CC	GG	TC	TC	GG	CA	GA	GA	GG
DAV311	DAV311	0	0	2	1	AG	GG	GG	GC	GA	AG	CC	AG	CC	TC	GG	AA	AA	AA	GG
DAV313	DAV313	0	0	2	1	AG	GA	AG	CC	GA	AG	TC	GG	TC	TT	GG	AA	AA	AA	GG
DAV314	DAV314	0	0	2	1	AG	GA	AG	GC	GG	AA	CC	GG	CC	TT	GG	AA	AA	GA	TG
DAV324	DAV324	0	0	2	1	AG	GA	AG	CC	AA	GG	TC	GG	CC	TC	GG	AA	AA	AA	GG
DAV328	DAV328	0	0	2	2	AG	GA	GG	GC	GA	AG	TC	GG	TT	TC	GG	AA	AA	AA	GG
DAV330	DAV330	0	0	2	1	AG	GA	AG	GC	AA	GG	TT	AG	CC	CC	GG	CC	GG	GG	GG
DAV331	DAV331	0	0	2	2	GG	AA	AA	CC	GA	AG	TC	GG	TC	TT	GG	AA	AA	AA	GG
DAV332	DAV332	0	0	2	2	AG	GA	AG	CC	GA	GG	TT	GG	CC	TC	GG	CA	GA	GA	TG
DAV334	DAV334	0	0	2	1	AG	GA	AG	GC	AA	AG	TC	GG	TT	CC	AG	CA	GA	GA	GG
DAV337	DAV337	0	0	2	1	GG	AA	AG	GG	AA	AG	TC	GG	CC	TC	GG	AA	AA	AA	TG
DAV339	DAV339	0	0	2	1	GG	AA	AA	CC	GA	AG	TC	GG	TC	TC	AG	AA	AA	GA	GG
DAV340	DAV340	0	0	2	1	GG	AA	AA	GC	GA	GG	CC	GG	TC	CC	GG	CA	GA	GG	TG
DAV341	DAV341	0	0	2	1	GG	AA	AA	CC	GA	AA	CC	GG	TC	CC	GG	AA	AA	AA	GG
DAV343	DAV343	0	0	2	1	AA	GG	GG	GC	GG	AG	CC	GG	CC	TC	GG	AA	AA	AA	TT
DAV344	DAV344	0	0	2	1	GG	AA	AA	CC	AA	GG	TT	AG	TC	CC	AA	CA	GA	GA	TG
DAV345	DAV345	0	0	1	1	GG	AA	AA	GC	AA	GG	TT	GG	TT	TC	AG	CA	GA	GA	TG
DAV346	DAV346	0	0	1	1	AG	GG	GG	GC	GA	AG	TC	GG	CC	TC	GG	AA	AA	AA	TG
DAV347	DAV347	0	0	1	1	AG	GA	AG	CC	GA	AG	TC	AG	TC	TT	AG	AA	AA	AA	TT
DAV348	DAV348	0	0	1	1	GG	GA	AG	GG	AA	GG	TT	GG	CC	TC	AG	CC	GG	GG	TG
DAV349	DAV349	0	0	1	2	GG	AA	AG	CC	GA	AG	TC	AG	CC	TC	GG	AA	00	AA	00
DAV350	DAV350	0	0	1	2	GG	AA	AG	CC	GA	GG	TT	AG	TC	TC	AG	AA	AA	AA	TG
DAV351	DAV351	0	0	1	1	AA	GG	GG	CC	AA	GG	TT	GG	TC	TC	GG	CA	GA	GA	GG
DAV352	DAV352	0	0	1	1	AG	GA	AG	GG	GA	AA	CC	AG	TC	00	GG	CA	GA	GA	GG
DAV353	DAV353	0	0	1	2	00	00	AG	GC	GG	00	CC	GG	TC	CC	GG	AA	00	AA	00
DAV354	DAV354	0	0	1	1	AG	GA	AG	GG	GA	AA	CC	AG	TC	00	GG	CA	GA	GA	GG
DAV355	DAV355	0	0	1	1	AG	GG	GG	GC	GA	AG	TC	GG	CC	CC	GG	AA	AA	AA	GG
DAV356	DAV356	0	0	1	1	GG	AA	AA	GG	GA	GG	TC	GG	TC	TC	GG	AA	AA	AA	TG
DAV357	DAV357	0	0	1	1	AA	GG	GG	GC	AA	GG	TT	AG	TC	TC	GG	AA	AA	AA	GG
DAV359	DAV359	0	0	1	1	GG	00	AA	CC	GA	AG	TC	AG	CC	CC	GG	CA	GA	GA	GG
DAV361	DAV361	0	0	1	1	AG	GA	GG	CC	AA	GG	TT	AG	CC	CC	00	AA	AA	AA	TG
DAV362	DAV362	0	0	1	1	GG	AA	AA	GC	GG	AA	CC	AA	TC	TC	GG	AA	AA	AA	TG
DAV365	DAV365	0	0	1	1	AG	GA	AG	GC	AA	GG	TT	AG	CC	CC	GG	AA	AA	AA	GG
DAV367	DAV367	0	0	2	2	AG	GA	AG	GC	AA	AG	TC	GG	TC	TT	AG	AA	AA	AA	TG
DAV374	DAV374	0	0	2	1	GG	AA	AA	CC	GA	AG	TC	AG	TC	TC	GG	CA	GA	GA	TG
DAV375	DAV375	0	0	2	2	AG	GA	AG	GG	AA	GG	TT	GG	TC	TT	GG	CA	GA	00	GG
DAV378	DAV378	0	0	2	2	AG	00	GG	GC	AA	AG	TC	AG	TC	CC	GG	CA	GA	GA	TG
DAV381	DAV381	0	0	2	2	GG	GA	AG	GG	GA	AG	TC	GG	CC	CC	AG	AA	AA	GA	TG
DAV386	DAV386	0	0	2	2	GG	AA	AA	CC	AA	GG	TT	AG	CC	TC	AG	AA	AA	AA	GG
EOK1	EOK1	0	0	2	2	AG	GA	GG	GC	GG	AA	CC	AG	TT	TC	AG	AA	AA	AA	GG
EOK3	EOK3	0	0	2	2	GG	GA	AG	CC	GA	AG	CC	GG	TC	TC	GG	AA	AA	GA	GG
EOK4	EOK4	0	0	1	1	GG	AA	AG	GC	GA	AG	TC	GG	CC	CC	AG	AA	AA	AA	GG
EOK5	EOK5	0	0	1	1	GG	AA	AA	GC	GA	GG	TC	GG	TC	TC	GG	AA	AA	GA	TG
EOK6	EOK6	0	0	1	2	AG	GA	AG	CC	GA	GG	TT	GG	TC	TC	GG	AA	AA	AA	GG
EOK7	EOK7	0	0	1	2	GG	AA	AA	GC	GG	AG	TC	AG	TT	TC	AG	CA	GA	GG	TG
EOK8	EOK8	0	0	2	1	GG	AA	AG	CC	GG	AG	TC	GG	CC	CC	GG	AA	AA	GG	GG
EOK10	EOK10	0	0	2	1	AG	GA	GG	GC	GG	AA	CC	AG	CC	TC	GG	CC	GA	GG	GG
EOK12	EOK12	0	0	2	1	AG	GG	GG	GC	GA	AG	TC	AG	TT	CC	GG	AA	AA	AA	GG
EOK14	EOK14	0	0	1	1	AG	GA	AG	GG	GA	GG	TC	GG	TC	TC	GG	AA	AA	GA	GG
EOK17	EOK17	0	0	2	1	AG	GA	GG	GC	GA	AG	TC	GG	TC	TC	GG	AA	AA	AA	GG
EOK18	EOK18	0	0	2	1	AG	GA	AG	GG	GG	AA	CC	AG	CC	CC	GG	AA	AA	AA	GG
EOK19	EOK19	0	0	2	1	GG	GA	GG	CC	GA	AG	TC	AA	TT	TC	GG	CC	00	GG	TG
EOK20	EOK20	0	0	2	1	GG	AA	AA	GG	GA	AA	CC	GG	CC	TC	GG	AA	AA	AA	TG
EOK21	EOK21	0	0	2	1	AG	GA	AG	CC	GG	AG	CC	GG	TC	CC	GG	AA	AA	AA	GG
EOK22	EOK22	0	0	2	2	AG	GA	AG	CC	GG	AA	CC	AG	TT	TC	GG	CA	GA	GA	TG
EOK23	EOK23	0	0	2	1	GG	AA	AA	CC	GG	AA	CC	GG	CC	TT	GG	CA	GA	GG	GG
EOK24	EOK24	0	0	1	1	AG	GA	AG	GC	GA	AA	CC	GG	TC	CC	AG	AA	AA	GA	GG
EOK25	EOK25	0	0	2	1	GG	AA	AG	GG	GG	AG	TC	AG	TC	CC	GG	CC	00	GG	GG
EOK26	EOK26	0	0	1	2	AG	GA	GG	GG	GA	AG	TC	AG	CC	CC	GG	CA	GA	GA	TG
EOK27	EOK27	0	0	1	2	AG	00	AG	GG	GG	AA	00	GG	CC	CC	GG	AA	AA	GA	GG
EOK30	EOK30	0	0	2	2	AG	GG	GG	CC	GG	AG	TC	GG	CC	TT	AG	CA	GA	GA	GG
EOK31	EOK31	0	0	1	1	AA	GA	AG	GC	GG	AG	TC	AA	TC	TC	GG	CC	GA	GG	GG
EOK33	EOK33	0	0	1	1	GG	GA	GG	GG	GG	AA	CC	AG	TT	TC	AG	AA	AA	AA	TT
EOK34	EOK34	0	0	2	2	AG	GA	AG	GC	AA	GG	TT	GG	CC	CC	GG	CA	GA	GA	TG
EOK35	EOK35	0	0	1	1	AG	GA	AG	GC	GG	AA	CC	GG	CC	TT	GG	AA	AA	AA	GG
EOK36	EOK36	0	0	1	1	GG	GA	GG	CC	GA	AG	TC	AG	CC	TC	GG	AA	AA	GG	GG
EOK38	EOK38	0	0	1	1	GG	AA	AG	CC	GA	GG	TT	GG	TC	TC	GG	CA	GA	GA	TT
EOK40	EOK40	0	0	2	1	AG	GA	GG	CC	GA	AG	TC	AG	TC	TT	GG	CA	00	GA	GG
EOK41	EOK41	0	0	2	2	AG	GG	GG	GG	GA	AG	TC	GG	TT	TC	AG	CA	GA	GA	TG
EOK44	EOK44	0	0	2	2	GG	AA	AA	GC	AA	AG	TC	AG	TC	TC	GG	AA	AA	AA	TG
EOK45	EOK45	0	0	1	1	AG	GA	GG	GC	GG	AA	CC	GG	TT	TC	GG	AA	AA	AA	TG
EOK46	EOK46	0	0	1	1	GG	AA	AG	CC	GG	AA	CC	AG	TT	TC	GG	CA	GA	GA	TG
EOK47	EOK47	0	0	2	1	AG	GA	AG	GG	GA	AA	CC	AG	TC	TC	GG	AA	AA	AA	TG
EOK48	EOK48	0	0	2	1	GG	AA	AA	GC	AA	AG	CC	GG	CC	TC	GG	CC	GG	GG	TG
EOK49	EOK49	0	0	2	1	AG	GA	AG	GG	AA	GG	TT	GG	TT	CC	AG	CA	GA	GA	TG
EOK50	EOK50	0	0	1	1	AG	GA	AG	CC	GG	AA	CC	GG	CC	CC	GG	CA	GA	GG	TG
EOK51	EOK51	0	0	1	1	GG	AA	AG	GC	GG	AA	CC	GG	CC	CC	GG	CA	GA	GA	TG
EOK54	EOK54	0	0	1	1	GG	GA	AG	GC	GA	AG	TC	AG	CC	TT	GG	AA	AA	AA	GG
EOK55	EOK55	0	0	1	1	AG	00	GG	GG	GA	AG	TC	GG	TC	TC	GG	CA	00	GA	GG
EOK56	EOK56	0	0	1	1	GG	GA	AG	GC	GA	AA	CC	GG	TC	TC	GG	CA	GA	GA	GG
EOK57	EOK57	0	0	1	1	GG	AA	AA	GC	GG	AG	CC	GG	TC	CC	GG	AA	AA	GA	TG
EOK58	EOK58	0	0	1	1	AG	GA	AG	GC	AA	AG	TC	GG	TC	TC	GG	AA	AA	GA	GG
EOK59	EOK59	0	0	1	2	AG	GA	AG	CC	GA	AG	TC	AG	CC	CC	GG	AA	AA	GA	TG
EOK60	EOK60	0	0	2	1	AG	GA	AG	CC	GA	AG	TC	AG	CC	CC	GG	AA	AA	AA	GG
EOK61	EOK61	0	0	2	2	GG	AA	AA	GC	GA	AG	TC	GG	CC	CC	GG	CA	GA	GA	TG
EOK63	EOK63	0	0	2	1	AG	GA	GG	CC	AA	GG	TT	GG	CC	TC	AG	AA	AA	AA	GG
EOK65	EOK65	0	0	1	1	GG	AA	AA	GG	AA	GG	TC	GG	TC	TT	GG	AA	AA	AA	GG
EOK66	EOK66	0	0	2	1	GG	GA	AG	GC	GG	AA	CC	GG	TT	CC	AG	AA	AA	GA	GG
EOK67	EOK67	0	0	2	1	GG	AA	AG	GC	GA	AG	TC	GG	TC	CC	GG	AA	AA	AA	TT
EOK68	EOK68	0	0	2	2	AG	GG	GG	GC	GA	AA	CC	AG	TT	TC	AG	AA	AA	AA	GG
EOK70	EOK70	0	0	2	1	GG	AA	AG	GC	GG	AG	TC	GG	TC	TC	GG	AA	AA	AA	GG
EOK71	EOK71	0	0	1	1	AG	GA	AG	GG	GA	GG	TT	GG	CC	CC	GG	CA	GA	GA	TT
EOK72	EOK72	0	0	1	1	GG	GA	GG	GC	GG	AG	TC	AA	CC	TC	GG	CA	GA	GG	GG
EOK73	EOK73	0	0	1	1	GG	GA	AG	CC	GA	AA	CC	GG	TC	CC	GG	CA	GA	GG	GG
EOK75	EOK75	0	0	1	1	GG	AA	AA	GC	GA	AG	TC	AG	CC	CC	GG	CC	GG	GG	GG
EOK76	EOK76	0	0	1	2	GG	AA	AG	CC	GG	AG	TC	GG	TC	TT	GG	AA	AA	AA	TG
EOK78	EOK78	0	0	1	2	GG	AA	AA	GC	GA	AG	CC	AG	TT	TC	GG	AA	AA	AA	GG
EOK79	EOK79	0	0	2	1	AA	GG	GG	CC	GG	AA	CC	AG	CC	TC	GG	AA	AA	AA	GG
EOK82	EOK82	0	0	1	1	GG	AA	AA	GC	GA	GG	TT	AG	TC	TC	GG	AA	AA	AA	GG
EOK87	EOK87	0	0	2	2	AA	GA	00	CC	GA	AG	00	AA	TT	CC	GG	AA	AA	AA	GG
EOK97	EOK97	0	0	2	1	GG	AA	AA	CC	GA	AG	CC	GG	TC	CC	GG	CA	GA	GA	TG
EOK99	EOK99	0	0	1	1	GG	AA	AA	GG	GA	AG	TC	AA	TC	CC	GG	AA	AA	AA	GG
EOK100	EOK100	0	0	2	1	GG	GA	AG	CC	GA	GG	TT	AG	TC	TT	AG	CA	GA	GA	GG
EOK102	EOK102	0	0	2	2	GG	AA	AG	GG	GG	AA	CC	GG	CC	TC	GG	AA	AA	AA	GG
EOK103	EOK103	0	0	1	2	AG	GA	AG	CC	GA	AG	TC	AG	TC	TC	GG	AA	AA	AA	GG
EOK104	EOK104	0	0	1	1	GG	AA	AG	GC	GA	GG	TT	AG	TC	TC	GG	AA	AA	AA	GG
EOK105	EOK105	0	0	1	2	GG	AA	AA	CC	GA	AA	CC	AG	TC	TC	GG	AA	AA	AA	GG
EOK106	EOK106	0	0	1	2	GG	AA	AG	GC	GA	GG	TC	GG	TC	TC	GG	CA	GA	GA	TG
EOK107	EOK107	0	0	1	1	GG	GA	GG	GC	GG	AA	CC	GG	TT	CC	GG	AA	AA	GA	TG
EOK108	EOK108	0	0	1	1	AG	GA	AG	GC	GA	AG	TC	AG	TC	CC	GG	CA	GA	GG	GG
EOK110	EOK110	0	0	2	1	AG	GA	AG	GC	GA	AG	TC	AG	CC	CC	AG	CC	00	GG	TG
EOK112	EOK112	0	0	2	1	GG	AA	AA	GG	AA	GG	TC	GG	TC	TC	AG	CC	GA	GG	GG
EOK114	EOK114	0	0	1	2	GG	GG	GG	GG	GG	AG	TC	GG	TC	TT	GG	CA	GA	GA	TG
EOK115	EOK115	0	0	1	2	GG	AA	GG	CC	GG	AA	CC	GG	TT	CC	GG	AA	AA	AA	GG
EOK116	EOK116	0	0	1	2	AG	GA	GG	GC	GG	AG	TC	AA	TC	CC	GG	AA	00	AA	GG
EOK117	EOK117	0	0	1	1	AG	GA	AG	GG	GG	AA	CC	GG	TC	TC	AG	CA	GA	GG	TG
EOK120	EOK120	0	0	2	1	AG	GA	AG	GC	GA	GG	TT	AG	TT	CC	GG	CA	GA	GA	TG
EOK121	EOK121	0	0	2	2	GG	AA	AG	CC	GA	AG	TC	GG	TT	TT	GG	CC	GG	GG	TT
EOK122	EOK122	0	0	2	1	GG	AA	AA	GG	AA	GG	TT	GG	TC	TT	GG	CA	GA	GA	TG
EOK123	EOK123	0	0	2	1	GG	AA	AG	CC	GA	AG	CC	AG	TC	TT	GG	AA	AA	AA	TG
EOK124	EOK124	0	0	2	2	AG	GA	GG	CC	AA	GG	CC	GG	TC	TC	GG	CC	GG	GG	TG
EOK129	EOK129	0	0	1	2	AA	GG	GG	GG	AA	GG	TC	GG	TC	CC	AG	AA	AA	AA	GG
EOK133	EOK133	0	0	1	2	00	GG	GG	GC	AA	GG	TC	AG	TC	TT	GG	CA	GA	GA	GG
EOK134	EOK134	0	0	1	1	AG	GA	AG	GC	GG	AA	CC	GG	TC	CC	AG	CA	GA	GA	TG
EOK135	EOK135	0	0	1	1	GG	AA	AG	GC	GG	AA	CC	GG	CC	CC	GG	AA	AA	AA	GG
EOK137	EOK137	0	0	1	2	AG	GA	GG	CC	AA	AA	CC	AG	CC	CC	GG	AA	AA	AA	GG
EOK142	EOK142	0	0	2	1	00	AA	AA	00	GA	AA	CC	GG	TC	TC	GG	AA	AA	AA	TG
EOK145	EOK145	0	0	2	2	AA	GG	GG	00	GA	AG	TC	AA	TC	CC	GG	AA	AA	GA	GG
EOK146	EOK146	0	0	2	1	00	GA	GG	00	GA	AG	TC	GG	TT	CC	AG	CA	GA	GA	TG
EOK150	EOK150	0	0	2	2	GG	00	AG	GC	GA	AA	CC	AG	TC	TC	GG	CA	GA	GA	GG
EOK155	EOK155	0	0	1	1	GG	AA	AA	CC	GA	GG	TC	GG	TT	CC	GG	CA	GA	GG	GG
EOK158	EOK158	0	0	1	2	AG	GA	AG	GG	AA	GG	TT	GG	TT	TC	GG	AA	AA	AA	GG
EOK159	EOK159	0	0	1	1	GG	AA	AG	CC	GA	GG	TC	GG	TC	TT	GG	AA	AA	AA	TG
EOK160	EOK160	0	0	1	1	AG	GA	GG	GG	GG	AA	CC	GG	CC	TT	GG	AA	AA	GA	GG
EOK164	EOK164	0	0	1	1	AG	GA	GG	GG	GA	AG	TC	GG	TC	TC	AA	AA	AA	AA	GG
EOK165	EOK165	0	0	1	1	AG	GA	AG	GG	GG	AA	CC	AG	TC	TT	GG	AA	AA	AA	TG
EOK166	EOK166	0	0	1	1	AG	GG	GG	CC	GG	AA	CC	AG	TC	TC	GG	CA	GA	GA	GG
EOK167	EOK167	0	0	1	1	AA	GG	GG	GC	GG	AG	TC	GG	CC	CC	GG	CA	GA	GG	TG
EOK168	EOK168	0	0	1	2	GG	AA	AA	GG	GG	AG	TC	AG	TC	TT	GG	AA	AA	GA	GG
EOK169	EOK169	0	0	1	1	GG	GA	AG	GG	GG	AG	TC	GG	CC	TC	GG	CA	GA	GG	GG
EOK170	EOK170	0	0	2	2	AG	GA	AG	CC	GA	AG	TC	AG	TC	CC	GG	AA	AA	AA	TG
EOK171	EOK171	0	0	2	2	AG	00	GG	GC	GA	00	TC	AA	TC	TC	GG	CA	GA	GG	GG
EOK172	EOK172	0	0	2	1	AA	GG	GG	GC	GA	GG	TT	GG	TT	CC	AG	CA	00	GA	GG
EOK175	EOK175	0	0	1	1	GG	GA	AG	CC	GA	GG	TT	GG	CC	CC	GG	AA	AA	AA	GG
EOK176	EOK176	0	0	2	2	GG	AA	AA	CC	GG	AG	CC	GG	TC	CC	AG	CA	GA	GA	TT
EOK177	EOK177	0	0	2	2	AG	00	GG	CC	GA	AG	TC	GG	TT	TC	AG	AA	00	AA	TG
EOK178	EOK178	0	0	2	1	GG	GA	AG	GC	GA	AG	TC	AA	00	CC	AG	CC	GA	GG	TG
EOK179	EOK179	0	0	2	1	GG	AA	AA	GC	GA	AG	TC	AG	CC	TC	AG	AA	AA	GA	GG
EOK180	EOK180	0	0	2	1	GG	GA	GG	GC	GA	AA	CC	AG	TC	TC	GG	CA	GA	GA	GG
EOK181	EOK181	0	0	2	2	AG	GA	AG	CC	AA	GG	CC	AG	CC	TC	GG	AA	AA	AA	TG
EOK183	EOK183	0	0	2	1	GG	GA	GG	GG	GA	AG	TC	GG	TC	TC	GG	CA	GA	GA	TG
EOK184	EOK184	0	0	2	1	GG	AA	AA	CC	AA	GG	TT	AG	CC	TC	AG	CC	GG	GG	GG
EOK185	EOK185	0	0	2	1	AG	GA	AG	GG	GA	AG	TC	GG	TC	CC	GG	CA	GA	GG	TG
EOK186	EOK186	0	0	2	1	AG	GA	GG	CC	AA	AG	CC	AG	TC	TT	GG	CA	GA	GA	GG
EOK187	EOK187	0	0	2	2	AG	GA	AG	CC	GA	GG	TT	AG	CC	TC	GG	AA	AA	AA	TG
EOK189	EOK189	0	0	1	1	AA	GG	GG	GC	GA	GG	TC	GG	TC	CC	GG	CA	GA	GG	GG
EOK190	EOK190	0	0	2	1	AA	GG	GG	GC	GG	AG	TC	AG	TC	TT	GG	AA	AA	AA	GG
EOK191	EOK191	0	0	2	2	AA	GG	GG	CC	GA	GG	TC	GG	CC	TC	GG	CA	GA	GA	GG
EOK192	EOK192	0	0	2	1	GG	AA	GG	GC	GG	AG	TC	GG	CC	TC	GG	AA	AA	AA	GG
EOK194	EOK194	0	0	1	1	AA	GG	GG	GG	GG	AA	CC	GG	TC	TC	GG	AA	AA	AA	TG
EOK195	EOK195	0	0	1	2	GG	00	AG	CC	GA	AG	TC	AG	TC	TC	GG	AA	AA	AA	GG
EOK203	EOK203	0	0	1	2	GG	AA	AG	GC	GA	AG	TC	GG	TC	CC	GG	AA	AA	GA	TT
EOK204	EOK204	0	0	1	1	GG	AA	AA	CC	AA	AA	CC	GG	TC	TC	GG	AA	AA	GA	GG
EOK206	EOK206	0	0	1	2	GG	00	AG	CC	GG	AA	CC	GG	TC	CC	GG	AA	AA	AA	GG
EOK207	EOK207	0	0	1	1	GG	AA	AA	CC	GA	GG	TC	AG	CC	TC	GG	CA	GA	GA	GG
EOK208	EOK208	0	0	1	1	AG	GA	AG	GG	AA	GG	TT	AG	CC	CC	GG	AA	AA	AA	GG
EOK209	EOK209	0	0	2	1	AA	GG	GG	GC	AA	GG	TC	GG	TT	TC	GG	AA	AA	GA	GG
EOK210	EOK210	0	0	2	1	AG	GA	GG	GC	GA	AG	TC	AG	TC	TT	GG	CA	GA	GA	TG
EOK211	EOK211	0	0	2	2	GG	AA	AA	GC	AA	AG	CC	GG	TC	TT	GG	AA	AA	AA	GG
EOK213	EOK213	0	0	2	1	GG	GA	AG	CC	GA	AA	CC	GG	TC	CC	GG	CA	GA	GA	TG
EOK214	EOK214	0	0	2	1	AG	GA	GG	CC	GG	GG	TT	AG	TC	CC	GG	AA	AA	AA	GG
EOK215	EOK215	0	0	2	1	GG	AA	AA	CC	GA	AG	TC	GG	TC	TT	GG	AA	AA	GG	GG
EOK216	EOK216	0	0	2	1	AG	GA	AG	CC	GG	AA	CC	GG	TC	CC	GG	CA	GA	GA	GG
EOK217	EOK217	0	0	2	1	AG	GA	GG	GC	GA	AG	CC	AG	TC	CC	GG	AA	AA	AA	GG
EOK218	EOK218	0	0	2	1	AG	GA	AG	CC	GG	AG	CC	GG	TC	TC	GG	AA	AA	AA	TT
EOK219	EOK219	0	0	2	1	AG	GA	AG	CC	GA	AG	TC	GG	TT	TC	GG	CA	GA	GA	GG
EOK223	EOK223	0	0	1	2	AG	GA	AG	GC	GG	AG	TC	AG	CC	TC	GG	CA	GA	GG	GG
EOK224	EOK224	0	0	1	1	AG	GA	AG	GC	GA	GG	TC	AG	CC	CC	GG	CA	00	GA	TT
EOK225	EOK225	0	0	1	1	GG	AA	AA	CC	GG	AA	CC	GG	TT	CC	AG	CC	GA	GG	GG
EOK227	EOK227	0	0	1	1	GG	AA	AG	GC	GA	GG	TT	AG	CC	TC	GG	AA	AA	GA	GG
EOK228	EOK228	0	0	1	1	AG	GA	AG	CC	GA	AA	CC	GG	CC	CC	GG	AA	AA	AA	TT
EOK229	EOK229	0	0	1	1	GG	00	AA	GG	GA	AG	TC	GG	TC	CC	GG	AA	AA	AA	TG
EOK230	EOK230	0	0	1	1	GG	AA	AA	CC	GG	AG	CC	GG	TT	CC	GG	AA	00	AA	GG
EOK232	EOK232	0	0	1	1	GG	GA	AG	CC	GG	AA	CC	AA	TC	TC	AG	CA	00	GA	TG
EOK233	EOK233	0	0	2	2	GG	AA	AG	GC	GA	AG	TC	AG	CC	CC	GG	AA	00	AA	GG
EOK234	EOK234	0	0	2	1	GG	AA	AG	GC	GA	AG	TC	AG	TT	TC	GG	CA	GA	GA	GG
EOK235	EOK235	0	0	2	1	AG	GG	GG	GC	GG	GG	TT	AG	TC	CC	GG	CA	GA	GA	GG
EOK236	EOK236	0	0	2	1	GG	GA	AG	CC	GG	AG	TC	AA	TC	TC	GG	AA	AA	AA	TG
EOK237	EOK237	0	0	2	1	GG	GA	AG	GC	GG	AA	CC	GG	TC	TC	GG	CA	GA	GA	TG
EOK238	EOK238	0	0	2	1	AG	GA	AG	GC	GA	AG	TC	AG	TC	CC	GG	AA	AA	GA	TG
EOK239	EOK239	0	0	2	1	AG	GA	GG	GC	GG	AG	TC	AG	TT	CC	GG	AA	AA	GA	TG
EOK240	EOK240	0	0	2	1	GG	AA	GG	GC	GA	AG	TC	GG	TC	CC	GG	AA	AA	AA	GG
EOK241	EOK241	0	0	2	2	AG	GA	GG	GC	GA	AA	CC	GG	TT	CC	GG	AA	AA	GA	TG
EOK242	EOK242	0	0	2	2	GG	00	AG	CC	GG	00	TC	AG	CC	TC	AG	AA	AA	AA	TG
EOK245	EOK245	0	0	2	2	GG	AA	AA	GG	GG	AA	CC	GG	TT	TT	GG	AA	AA	AA	GG
EOK246	EOK246	0	0	2	2	AG	GA	GG	GC	GG	AA	CC	GG	TC	TT	GG	AA	AA	AA	TG
EOK248	EOK248	0	0	2	1	AG	GA	GG	GC	GG	AA	CC	GG	TC	CC	GG	AA	AA	GA	GG
EOK249	EOK249	0	0	2	2	GG	GA	AG	CC	GA	GG	TT	GG	TC	CC	GG	AA	AA	GA	GG
EOK251	EOK251	0	0	2	1	AG	GA	GG	00	GA	AG	TC	GG	CC	TC	GG	AA	AA	AA	GG
EOK252	EOK252	0	0	2	2	GG	AA	AG	CC	GG	00	TC	GG	CC	CC	GG	AA	AA	AA	GG
EOK253	EOK253	0	0	2	1	GG	AA	AG	CC	GA	AG	CC	GG	TC	TC	GG	CA	GA	GA	GG
EOK257	EOK257	0	0	2	2	GG	AA	AA	GC	GG	AG	CC	AG	TT	TC	GG	AA	AA	AA	TG
EOK258	EOK258	0	0	1	2	GG	AA	GG	CC	GG	AA	CC	GG	TC	TC	GG	CA	GA	GA	GG
EOK260	EOK260	0	0	1	2	GG	GA	AG	GC	GA	AG	TC	GG	CC	CC	GG	AA	AA	AA	TG
EOK262	EOK262	0	0	1	2	GG	AA	GG	CC	GA	AG	TC	GG	TT	TC	GG	AA	AA	AA	GG
EOK263	EOK263	0	0	1	1	AG	GA	AG	CC	AA	GG	TC	GG	TC	TT	GG	AA	AA	AA	TG
EOK264	EOK264	0	0	1	1	AG	GA	GG	GG	GA	GG	TT	GG	TT	TC	AG	CA	GA	GA	GG
EOK265	EOK265	0	0	1	2	AG	GG	GG	CC	GA	AG	TC	AG	TC	CC	AA	CA	GA	GA	GG
EOK266	EOK266	0	0	1	1	GG	AA	AG	GC	GA	AG	TC	GG	TC	TT	GG	CA	GA	GG	GG
EOK270	EOK270	0	0	1	1	GG	AA	AA	CC	AA	GG	TT	GG	CC	CC	AA	CA	GA	GA	TG
EOK271	EOK271	0	0	1	2	AA	GG	GG	CC	00	AG	TC	AG	CC	CC	GG	AA	AA	AA	GG
EOK272	EOK272	0	0	2	1	00	GA	AG	00	AA	AG	TC	GG	CC	CC	GG	CA	GA	GA	GG
EOK273	EOK273	0	0	2	1	00	GA	AG	00	GG	AA	CC	GG	CC	TC	GG	CA	00	GA	GG
EOK274	EOK274	0	0	2	2	GG	AA	AG	00	GA	AG	TC	AG	TC	TT	AG	AA	AA	GA	GG
EOK275	EOK275	0	0	2	1	AG	GA	GG	00	AA	GG	TT	AG	CC	TC	GG	AA	AA	AA	GG
EOK278	EOK278	0	0	2	1	AA	GG	GG	GC	AA	GG	TT	AG	TC	TC	GG	AA	AA	GA	GG
EOK282	EOK282	0	0	1	2	AG	GA	AG	GG	AA	AG	CC	AG	TC	TC	GG	CA	GA	GA	GG
EOK286	EOK286	0	0	1	1	AG	GG	GG	GC	AA	AG	CC	AG	TC	CC	GG	CA	GA	GA	GG
EOK288	EOK288	0	0	1	1	GG	AA	AA	GC	GG	AG	TC	AG	TC	TC	GG	AA	AA	00	GG
EOK289	EOK289	0	0	2	1	AG	GA	AG	GC	GA	AG	TC	AG	TC	TC	GG	CA	GA	GG	TG
EOK291	EOK291	0	0	2	2	AG	00	AG	GC	GA	AG	CC	AG	CC	TC	GG	CA	GA	GA	TG
EOK295	EOK295	0	0	2	1	GG	AA	AG	GC	AA	AG	CC	AG	TC	TC	GG	AA	AA	AA	TG
EOK298	EOK298	0	0	2	2	AG	00	AG	GG	GA	GG	CC	00	TT	TC	AG	AA	AA	00	TG
EOK300	EOK300	0	0	2	2	GG	AA	AA	GC	GA	GG	TT	GG	TC	CC	GG	CA	GA	GA	TG
EOK301	EOK301	0	0	2	2	AG	GA	AG	CC	AA	AA	CC	AG	TC	TC	AG	AA	AA	AA	TG
EOK302	EOK302	0	0	1	2	AG	GA	GG	CC	AA	GG	TT	AG	TC	CC	AG	AA	AA	AA	GG
EOK303	EOK303	0	0	1	1	GG	GA	AG	CC	GG	AG	CC	AG	TC	TT	GG	CA	GA	GA	GG
EOK304	EOK304	0	0	1	2	GG	AA	AG	GG	GA	AG	TC	GG	CC	TC	AG	AA	AA	AA	GG
EOK305	EOK305	0	0	1	2	00	AA	AG	GC	GA	00	TC	AA	CC	00	GG	AA	00	AA	00
EOK306	EOK306	0	0	1	1	AA	GG	GG	CC	GA	AG	TC	GG	CC	TT	GG	AA	AA	AA	TG
EOK307	EOK307	0	0	1	1	AG	GG	GG	GG	GG	AG	CC	AG	TC	CC	GG	AA	AA	AA	TG
EOK308	EOK308	0	0	1	1	GG	00	AA	CC	GA	AG	TC	AG	CC	TC	GG	AA	AA	GA	GG
EOK309	EOK309	0	0	1	1	GG	AA	AA	CC	AA	GG	TC	AG	CC	CC	AG	AA	AA	AA	GG
EOK311	EOK311	0	0	1	2	AA	GG	GG	GC	GG	AG	TC	GG	CC	CC	GG	CA	GA	GG	TG
EOK312	EOK312	0	0	2	2	GG	AA	AA	GC	GA	AG	CC	GG	TT	TC	GG	AA	00	AA	GG
EOK313	EOK313	0	0	2	2	GG	AA	AA	CC	GA	AG	CC	GG	TT	TT	GG	AA	AA	AA	TG
EOK314	EOK314	0	0	2	1	GG	AA	AG	GC	AA	GG	TC	AG	CC	TT	GG	CA	GA	GA	TG
EOK315	EOK315	0	0	2	2	GG	AA	AG	GC	AA	GG	TT	GG	CC	CC	GG	CA	GA	GG	GG
EOK316	EOK316	0	0	2	2	AG	GA	AG	CC	GG	GG	TC	GG	CC	TC	GG	CC	GG	GG	GG
EOK317	EOK317	0	0	2	1	GG	AA	AA	GC	AA	GG	TC	GG	TC	CC	GG	CA	GA	GA	GG
EOK318	EOK318	0	0	2	1	AG	GA	AG	CC	GG	AA	CC	AG	TC	TC	GG	CA	GA	GA	GG
EOK319	EOK319	0	0	2	1	AG	GA	AG	GG	GA	AG	TC	GG	CC	CC	GG	AA	AA	AA	GG
EOK320	EOK320	0	0	2	2	GG	AA	00	GC	GG	AA	CC	AG	TT	CC	GG	AA	AA	AA	TG
EOK321	EOK321	0	0	2	1	AG	GA	AG	CC	GA	GG	TC	AG	TT	TT	GG	CA	GA	GG	TG
EOK322	EOK322	0	0	1	1	GG	AA	AG	CC	GA	GG	TT	AG	CC	CC	GG	CA	GA	GA	GG
EOK326	EOK326	0	0	1	2	AA	GG	GG	GG	GA	AG	TC	AG	TC	TT	GG	AA	AA	AA	TT
EOK327	EOK327	0	0	1	1	GG	GA	AG	GC	GA	AG	TC	AG	CC	CC	GG	CA	GA	GA	GG
EOK329	EOK329	0	0	1	1	GG	AA	AA	CC	GG	AA	CC	AG	TC	CC	GG	CA	GA	GA	GG
EOK330	EOK330	0	0	1	2	AG	GA	GG	CC	GG	AA	CC	AG	CC	TC	GG	CA	GA	GA	GG
EOK331	EOK331	0	0	1	1	AG	GG	GG	GC	GA	GG	TC	GG	CC	TC	GG	CA	GA	GA	TG
EOK332	EOK332	0	0	1	1	AG	GG	GG	GC	GA	AG	TC	AG	TC	CC	GG	AA	AA	AA	GG
EOK333	EOK333	0	0	2	1	GG	AA	AG	GG	GA	AG	TC	AG	CC	TC	GG	AA	AA	GA	GG
EOK334	EOK334	0	0	2	1	AG	GA	GG	GC	GA	GG	TC	AG	TC	CC	GG	AA	AA	GA	TG
EOK337	EOK337	0	0	2	1	AG	GA	GG	GC	GA	AG	TC	GG	CC	TC	AG	CA	GA	GA	TT
EOK338	EOK338	0	0	2	1	AG	GA	AG	CC	GA	AG	TC	GG	CC	CC	GG	CA	GA	GA	GG
EOK339	EOK339	0	0	2	1	AG	GA	AG	GG	AA	AG	CC	GG	TC	CC	GG	AA	AA	AA	GG
EOK340	EOK340	0	0	2	1	GG	AA	AG	GC	GA	AG	TC	GG	TC	CC	GG	AA	AA	AA	TT
EOK341	EOK341	0	0	1	2	AG	GA	GG	CC	GG	AG	TC	GG	TT	TC	GG	AA	AA	GA	GG
EOK343	EOK343	0	0	1	2	AG	GA	AG	GG	GA	00	TC	GG	CC	CC	AG	CA	GA	GA	GG
EOK344	EOK344	0	0	1	1	AG	GA	AG	GC	GA	AG	CC	AG	TC	TC	GG	CA	GA	GG	TG
EOK345	EOK345	0	0	1	1	GG	GA	AG	CC	AA	GG	TC	GG	CC	CC	GG	AA	AA	GA	GG
EOK347	EOK347	0	0	2	1	AA	GG	GG	GC	AA	GG	TT	AG	TC	TC	AG	AA	AA	AA	TT
EOK348	EOK348	0	0	2	1	AG	GA	AG	GC	GG	AA	TC	GG	TT	TC	AG	AA	AA	AA	TG
EOK349	EOK349	0	0	2	1	GG	GA	GG	CC	GA	AG	CC	AG	TC	CC	AG	CA	GA	GA	GG
EOK350	EOK350	0	0	2	2	AG	GA	AG	GC	AA	GG	TT	GG	TC	TT	GG	AA	AA	AA	GG
EOK351	EOK351	0	0	2	1	AG	GA	GG	GC	AA	GG	TT	GG	TT	TC	GG	CA	GA	GA	GG
EOK354	EOK354	0	0	2	2	AA	GG	GG	GG	GG	AG	CC	GG	TC	TT	GG	AA	AA	AA	TG
EOK356	EOK356	0	0	2	1	AG	GA	AG	CC	GA	AG	CC	GG	TC	TC	GG	AA	AA	AA	GG
EOK357	EOK357	0	0	2	1	AG	GA	GG	GG	GA	AG	TC	GG	TC	TT	GG	AA	AA	GA	TG
EOK358	EOK358	0	0	2	2	AG	GA	GG	CC	AA	GG	TC	GG	TC	CC	GG	AA	AA	GG	TG
EOK359	EOK359	0	0	1	2	GG	GA	GG	GC	GG	AG	TC	GG	TC	TC	GG	CA	GA	GA	GG
EOK361	EOK361	0	0	1	1	GG	AA	AG	CC	GG	AG	TC	GG	TT	TC	GG	AA	AA	AA	GG
EOK363	EOK363	0	0	1	1	GG	AA	AG	CC	GG	AA	CC	GG	CC	TC	AG	CA	GA	GA	TG
EOK364	EOK364	0	0	1	1	AG	GA	AG	CC	AA	GG	CC	GG	CC	CC	GG	CA	GA	GA	TG
EOK368	EOK368	0	0	1	2	00	GG	GG	GC	GA	AG	TC	GG	TT	TC	GG	AA	00	00	GG
EOK369	EOK369	0	0	1	2	AA	GG	GG	CC	GG	AA	CC	GG	TC	TC	GG	AA	00	AA	TG
EOK371	EOK371	0	0	2	2	GG	GA	GG	GC	GA	GG	CC	AG	TC	TC	AG	AA	AA	GA	TG
EOK373	EOK373	0	0	2	1	AG	GA	AG	GG	GA	AG	CC	GG	TC	TT	GG	CA	GA	GA	TG
EOK375	EOK375	0	0	2	1	GG	AA	AA	GG	GA	AA	CC	AG	CC	TC	GG	AA	AA	GA	GG
EOK376	EOK376	0	0	2	1	GG	GA	AG	CC	GG	AA	CC	GG	CC	CC	GG	AA	AA	AA	TG
EOK377	EOK377	0	0	2	2	GG	AA	AG	CC	AA	AG	TC	GG	CC	CC	GG	CA	GA	GA	GG
EOK378	EOK378	0	0	1	1	GG	AA	AA	GC	GA	AG	TC	AG	TC	TC	GG	AA	AA	GG	GG
EOK379	EOK379	0	0	1	1	AG	GG	GG	GC	GG	AG	CC	AA	TC	TC	GG	CA	GA	GA	TG
EOK380	EOK380	0	0	1	1	GG	AA	AG	GC	GG	AG	TC	GG	TC	CC	GG	CC	GG	GG	TT
EOK381	EOK381	0	0	1	1	AG	GA	AG	GC	GG	AA	CC	GG	TC	CC	GG	AA	AA	GA	GG
EOK382	EOK382	0	0	1	1	AG	GA	AG	CC	GA	AG	TC	GG	CC	TC	GG	CA	GA	GA	GG
EOK383	EOK383	0	0	1	2	GG	GG	AA	GC	00	AG	CC	AG	TT	TT	GG	AA	AA	GA	GG
EOK394	EOK394	0	0	2	2	GG	AA	AA	CC	GG	AA	CC	GG	TC	TT	GG	CA	GA	GA	GG
EOK396	EOK396	0	0	2	2	GG	AA	AA	CC	AA	GG	TT	AA	CC	TC	GG	CC	GA	GG	TG
EOK403	EOK403	0	0	1	1	GG	GA	GG	GC	GG	AA	CC	AG	CC	CC	GG	CA	GA	GA	GG
EOK404	EOK404	0	0	1	2	AG	GA	GG	GC	GA	AG	CC	AG	CC	TT	GG	AA	AA	AA	GG
EOK406	EOK406	0	0	1	2	AG	GG	GG	GC	AA	GG	TT	GG	CC	CC	GG	CA	GA	GA	GG
EOK411	EOK411	0	0	1	1	AG	GA	GG	CC	GG	AG	TC	AG	TC	TC	GG	CA	GA	GA	GG
EOK412	EOK412	0	0	1	2	AG	GA	AG	GC	GG	GG	TT	AG	CC	TT	AA	AA	AA	GA	TG
GSD6	GSD6	0	0	2	1	GG	AA	AA	CC	GA	AG	TC	GG	TT	CC	GG	CA	GA	GA	TT
GSD9	GSD9	0	0	2	1	GG	AA	AA	CC	GA	GG	TT	AG	CC	TC	GG	CA	GA	GA	GG
GSD11	GSD11	0	0	2	1	AA	GG	GG	GC	GA	AA	CC	AA	CC	TT	GG	AA	AA	GA	GG
GSD13	GSD13	0	0	2	1	GG	AA	GG	CC	GA	AG	TC	AG	TC	TC	AA	CA	GA	GA	GG
GSD14	GSD14	0	0	2	1	GG	AA	AA	CC	AA	GG	TT	AG	TT	CC	GG	AA	AA	GA	TG
GSD17	GSD17	0	0	2	1	GG	GA	GG	GC	GG	AA	CC	AG	TC	CC	AG	AA	AA	AA	TG
GSD18	GSD18	0	0	2	1	AG	GG	GG	GC	GG	AG	TC	GG	TC	TT	GG	AA	AA	GA	TG
GSD23	GSD23	0	0	2	1	AG	GA	AG	GG	AA	GG	TT	GG	CC	CC	GG	CA	GA	GA	TG
GSD24	GSD24	0	0	2	1	AG	GA	AG	CC	GG	AA	CC	AA	TC	TC	GG	AA	AA	AA	GG
GSD26	GSD26	0	0	2	1	GG	AA	AA	CC	GA	GG	TT	GG	CC	TC	GG	AA	AA	GA	TG
GSD27	GSD27	0	0	2	1	GG	AA	AA	GC	GA	GG	TC	GG	CC	CC	GG	CA	GA	GA	TG
GSD28	GSD28	0	0	2	1	GG	AA	AA	GC	GG	AG	CC	GG	TT	TC	GG	AA	AA	AA	GG
GSD30	GSD30	0	0	2	2	AG	GA	GG	GG	GA	AG	TC	GG	TC	CC	GG	AA	AA	AA	TG
GSD31	GSD31	0	0	2	1	GG	AA	AA	CC	AA	AG	TC	AG	TC	TC	AG	CA	GA	GA	GG
GSD32	GSD32	0	0	2	1	GG	AA	AA	GG	GG	AG	TC	GG	TC	TC	GG	CC	GG	GG	GG
GSD34	GSD34	0	0	2	1	GG	AA	AG	CC	GA	AG	CC	GG	CC	CC	AG	AA	AA	GA	GG
GSD35	GSD35	0	0	2	1	GG	AA	AA	GC	GA	AG	TC	AG	CC	TC	GG	AA	AA	GA	GG
GSD38	GSD38	0	0	1	1	GG	AA	AA	GC	AA	GG	TT	GG	TC	TC	GG	AA	AA	AA	TT
GSD39	GSD39	0	0	2	1	GG	AA	AA	GC	GA	GG	TC	AG	TC	TC	GG	CA	GA	GA	TG
GSD40	GSD40	0	0	1	1	GG	GA	AG	GG	AA	GG	TC	GG	CC	CC	AG	CA	00	GA	TG
GSD41	GSD41	0	0	2	1	GG	AA	AA	GC	AA	GG	TT	AA	TT	TC	AG	CA	GA	GA	TG
GSD42	GSD42	0	0	2	1	AG	GA	AG	CC	AA	AG	TC	AG	TC	CC	GG	CA	GA	GA	GG
GSD43	GSD43	0	0	2	1	GG	AA	GG	GG	GA	GG	TT	AG	TC	CC	AG	AA	AA	GA	TG
GSD44	GSD44	0	0	1	1	AG	GG	GG	CC	AA	GG	TT	GG	TC	TC	AG	CA	GA	GG	TG
GSD45	GSD45	0	0	1	1	GG	AA	AA	CC	AA	GG	TC	GG	TC	CC	GG	AA	AA	AA	GG
GSD46	GSD46	0	0	2	1	AA	GG	GG	CC	GA	AG	TC	GG	CC	TT	AG	CA	GA	GA	TG
GSD47	GSD47	0	0	1	2	GG	AA	AG	GC	AA	GG	TC	GG	CC	TC	GG	CA	GA	GA	TG
GSD48	GSD48	0	0	2	1	GG	AA	AG	CC	GA	AG	TC	GG	CC	TC	GG	CA	GA	GG	GG
GSD49	GSD49	0	0	1	1	GG	AA	AA	GC	GA	GG	TT	AG	TC	TC	GG	AA	AA	AA	GG
GSD50	GSD50	0	0	2	1	AG	GA	AG	CC	GG	AG	TC	GG	CC	CC	GG	CA	GA	GG	TG
GSD51	GSD51	0	0	1	1	GG	AA	AA	GG	AA	GG	TC	GG	CC	CC	GG	AA	AA	AA	GG
GSD52	GSD52	0	0	2	1	GG	AA	AA	GC	AA	GG	TT	GG	CC	TC	GG	CA	GA	GA	TG
GSD54	GSD54	0	0	2	2	GG	GA	AG	GC	GA	00	TC	GG	CC	TC	GG	CA	GA	GA	GG
GSD55	GSD55	0	0	1	1	GG	AA	AG	CC	AA	GG	TT	GG	TC	TC	AG	AA	AA	AA	GG
GSD56	GSD56	0	0	1	1	GG	AA	AA	CC	AA	GG	TC	GG	TC	TC	AG	CA	GA	GA	GG
GSD57	GSD57	0	0	2	1	GG	AA	AA	GC	GG	AG	TC	AG	CC	TC	GG	AA	AA	GA	TG
GSD59	GSD59	0	0	1	1	GG	GA	AG	GC	GA	AG	TC	GG	CC	TC	GG	AA	AA	GA	GG
GSD61	GSD61	0	0	2	1	AG	GG	GG	CC	GA	GG	TT	AG	CC	CC	AG	AA	AA	AA	TT
GSD62	GSD62	0	0	2	1	GG	GA	AG	GC	GA	AG	TC	AG	TC	CC	GG	AA	AA	GA	GG
GSD63	GSD63	0	0	2	1	AA	GG	GG	CC	AA	GG	TC	AG	TC	CC	AA	CA	GA	GA	GG
GSD64	GSD64	0	0	2	1	GG	GA	AG	CC	GA	GG	TT	GG	TC	TC	GG	AA	AA	AA	GG
GSD67	GSD67	0	0	2	1	AG	GA	AG	CC	GA	AG	CC	GG	TC	TC	GG	CA	GA	GG	TG
GSD68	GSD68	0	0	2	1	AG	GG	GG	CC	GA	AG	CC	GG	TC	CC	GG	AA	AA	GA	TT
GSD69	GSD69	0	0	2	1	AG	GA	AG	CC	GA	AG	TC	AG	TC	TC	GG	CA	GA	GA	GG
GSD70	GSD70	0	0	2	1	GG	GA	AG	GC	GG	AG	TC	AG	CC	CC	GG	CA	GA	GA	TG
GSD71	GSD71	0	0	2	1	GG	AA	AG	GG	GA	GG	TC	GG	TT	CC	GG	CA	GA	GG	TG
GSD72	GSD72	0	0	2	1	AG	GA	AG	GC	AA	AG	TC	GG	TC	CC	AG	CA	GA	GA	TT
GSD73	GSD73	0	0	2	1	AG	GA	GG	GC	GA	AA	CC	AG	TC	TT	GG	CA	GA	GG	GG
GSD74	GSD74	0	0	2	1	GG	GA	AG	GC	GA	AG	TC	GG	TC	CC	GG	AA	AA	AA	TT
GSD75	GSD75	0	0	2	1	GG	GA	AG	GG	GA	AG	TC	GG	CC	TC	AG	CA	GA	GG	TG
GSD76	GSD76	0	0	1	1	GG	AA	AG	GC	GG	AA	CC	AG	TT	TC	GG	AA	AA	AA	TG
GSD77	GSD77	0	0	1	1	GG	AA	AG	CC	GA	AG	TC	AG	TC	CC	GG	AA	AA	GA	GG
GSD78	GSD78	0	0	1	2	GG	AA	AA	GC	AA	GG	TT	AG	TC	CC	AG	CA	GA	GA	GG
GSD79	GSD79	0	0	2	1	GG	AA	AA	GC	AA	GG	TT	AG	CC	TC	GG	CA	GA	GA	GG
GSD80	GSD80	0	0	2	1	GG	AA	GG	CC	AA	GG	TT	GG	TC	TC	AG	CA	GA	GA	TT
GSD81	GSD81	0	0	2	1	GG	AA	AG	GC	AA	GG	TT	AG	TC	TT	AG	AA	AA	AA	GG
GSD82	GSD82	0	0	1	1	GG	AA	AA	GC	GG	GG	TT	GG	TC	TC	GG	AA	AA	AA	GG
GSD84	GSD84	0	0	2	1	GG	AA	AG	GC	GA	GG	TT	GG	TC	CC	GG	AA	AA	AA	TT
GSD85	GSD85	0	0	2	1	00	GG	GG	GC	GA	GG	TT	AG	TC	TC	GG	AA	00	AA	GG
GSD87	GSD87	0	0	2	1	GG	AA	AA	CC	AA	GG	TC	AG	TC	CC	AG	CA	GA	GG	GG
GSD96	GSD96	0	0	1	1	GG	GA	AG	GC	AA	GG	TT	GG	CC	TT	GG	AA	AA	AA	TG
GSD97	GSD97	0	0	1	1	00	AA	AG	GC	GA	AA	CC	AG	CC	CC	GG	CA	00	00	GG
GSD101	GSD101	0	0	2	1	00	GA	AG	00	GA	AG	TC	GG	TT	CC	GG	AA	AA	AA	TG
GSD102	GSD102	0	0	2	1	GG	AA	AA	GG	GA	AA	CC	GG	TT	TC	GG	AA	AA	AA	GG
GSD103	GSD103	0	0	2	1	AG	GA	AG	GG	GG	AA	CC	AG	CC	CC	GG	CA	GA	GA	GG
GSD104	GSD104	0	0	2	1	GG	GA	AG	GC	AA	GG	TT	AG	TC	CC	GG	CA	GA	GA	GG
GSD107	GSD107	0	0	1	1	GG	AA	AA	CC	GA	AG	TC	AG	TC	CC	AA	AA	AA	AA	GG
GSD108	GSD108	0	0	2	1	GG	GA	AG	GC	GA	AG	TC	GG	CC	CC	GG	CA	GA	GA	TG
GSD109	GSD109	0	0	2	1	GG	AA	GG	GC	AA	GG	TT	GG	TC	CC	GG	AA	AA	GA	TG
GSD111	GSD111	0	0	2	1	AG	GA	AG	00	GA	AG	TC	GG	CC	CC	AG	AA	AA	GA	TG
GSD112	GSD112	0	0	1	1	GG	GA	GG	CC	GA	GG	TT	AG	CC	CC	AA	AA	AA	AA	TT
GSD113	GSD113	0	0	1	1	AG	GA	GG	GC	GG	GG	TT	AG	TT	TC	GG	CA	GA	GA	GG
GSD114	GSD114	0	0	1	1	GG	GA	GG	GC	AA	GG	TT	GG	CC	TC	AG	CA	GA	GA	GG
GSD115	GSD115	0	0	2	1	GG	GA	GG	CC	GA	AG	CC	AG	CC	CC	GG	AA	AA	AA	GG
GSD117	GSD117	0	0	1	1	GG	AA	AG	GC	GA	AG	TC	GG	CC	TC	GG	AA	00	GA	GG
GSD118	GSD118	0	0	2	1	AG	GG	GG	CC	GG	AG	CC	GG	TT	CC	GG	AA	AA	GA	TT
GSD119	GSD119	0	0	2	1	GG	AA	AG	CC	AA	GG	TT	AG	TT	TC	AG	CA	GA	GA	GG
GSD120	GSD120	0	0	2	1	GG	AA	AA	CC	GA	GG	TT	AG	CC	TT	GG	AA	AA	AA	TG
GSD121	GSD121	0	0	2	1	AG	GA	AG	CC	GG	AA	CC	GG	TT	TC	AG	CA	00	GA	GG
GSD122	GSD122	0	0	2	1	GG	AA	GG	GC	GA	AG	TC	AG	TC	TC	AG	AA	AA	AA	GG
GSD123	GSD123	0	0	2	1	GG	AA	AG	GG	AA	GG	TT	AG	CC	CC	GG	AA	AA	AA	TG
GSD124	GSD124	0	0	1	1	GG	GA	GG	CC	GA	GG	TT	AG	CC	CC	AA	AA	AA	AA	TT
GSD125	GSD125	0	0	1	1	AG	GA	AG	GC	GA	AG	TC	GG	CC	TC	AA	CA	GA	GA	TG
GSD126	GSD126	0	0	1	1	GG	AA	AA	CC	AA	AG	CC	GG	CC	CC	AA	AA	AA	AA	GG
GSD127	GSD127	0	0	1	1	GG	AA	AA	GC	AA	GG	TT	AG	TC	TC	GG	CA	GA	GA	TG
GSD128	GSD128	0	0	1	1	GG	GA	AG	CC	GG	GG	CC	GG	TC	TC	GG	AA	AA	GA	TG
GSD129	GSD129	0	0	2	1	GG	GA	GG	GC	AA	GG	TT	AG	TC	CC	AG	CA	GA	GA	TT
GSD130	GSD130	0	0	2	1	GG	AA	GG	CC	AA	GG	TT	AG	CC	CC	AG	AA	AA	AA	GG
GSD131	GSD131	0	0	2	1	GG	AA	AG	CC	AA	GG	TC	GG	CC	TC	GG	CC	GG	GG	GG
GSD133	GSD133	0	0	2	1	AG	GA	AG	GC	GG	AA	CC	GG	CC	TC	AG	CA	GA	GA	TG
GSD134	GSD134	0	0	2	1	AA	GG	GG	GC	GA	AG	TC	AG	CC	TC	GG	AA	AA	AA	GG
GSD135	GSD135	0	0	2	1	GG	AA	AA	CC	GA	AG	TC	AG	TC	CC	GG	CA	00	GA	GG
GSD136	GSD136	0	0	2	1	GG	AA	AG	CC	GA	AG	CC	GG	TC	CC	AG	AA	AA	GA	GG
GSD137	GSD137	0	0	2	1	AG	GG	GG	GG	AA	GG	TC	AG	TC	CC	AG	AA	AA	GA	GG
GSD138	GSD138	0	0	2	1	AA	GG	GG	GC	GG	AG	CC	GG	TT	TC	GG	CA	GA	GA	GG
GSD139	GSD139	0	0	2	1	AG	GA	AG	GG	GA	GG	TC	AG	TC	CC	GG	AA	AA	AA	TG
GSD140	GSD140	0	0	2	1	GG	AA	AG	CC	AA	GG	TC	AG	TC	TC	GG	CA	00	GA	GG
GSD144	GSD144	0	0	2	1	GG	AA	AA	GC	AA	GG	TT	GG	CC	TC	AG	AA	AA	AA	TG
GSD145	GSD145	0	0	2	1	GG	AA	AA	CC	AA	GG	TC	AG	TC	TC	GG	CA	GA	GA	GG
GSD146	GSD146	0	0	2	1	GG	AA	AA	GC	GA	AG	CC	GG	TT	CC	AG	CA	00	GA	TG
GSD147	GSD147	0	0	2	1	GG	AA	AA	GC	GA	GG	TT	GG	TC	CC	GG	AA	AA	AA	GG
GSD148	GSD148	0	0	2	1	GG	AA	AG	CC	AA	GG	CC	AG	CC	TC	AG	CA	GA	GA	TG
GSD150	GSD150	0	0	2	1	AG	GA	GG	GG	AA	GG	TT	GG	TC	TC	GG	CA	GA	GG	TT
GSD151	GSD151	0	0	2	1	GG	AA	AG	GC	GA	AG	CC	GG	TC	TC	GG	AA	AA	GA	GG
GSD152	GSD152	0	0	2	1	GG	AA	AA	CC	GA	AG	TC	GG	TT	CC	AG	CA	GA	GG	GG
GSD153	GSD153	0	0	2	1	GG	AA	AG	00	AA	AG	TC	GG	TC	CC	GG	CA	GA	GA	TG
GSD154	GSD154	0	0	2	1	GG	AA	AG	GC	GG	GG	TT	AG	CC	TC	GG	CA	GA	GA	GG
GSD155	GSD155	0	0	2	1	GG	AA	AA	GC	AA	GG	TC	AG	CC	TC	AG	AA	AA	AA	TG
GSD156	GSD156	0	0	2	1	AG	GG	GG	GC	GA	GG	TT	GG	TC	TC	AG	CA	GA	GA	GG
GSD157	GSD157	0	0	2	1	GG	AA	AA	GC	GG	AG	TC	GG	TT	CC	GG	AA	AA	AA	TG
GSD158	GSD158	0	0	2	1	AG	GA	AG	CC	GA	AG	TC	AG	TC	TT	GG	AA	AA	GA	GG
GSD159	GSD159	0	0	2	1	GG	00	AA	GC	AA	GG	TT	AG	CC	TT	AG	CA	GA	GA	TT
GSD165	GSD165	0	0	2	1	GG	GA	AG	CC	GA	AG	TC	AG	CC	CC	AG	CA	GA	GA	TT
GSD171	GSD171	0	0	2	1	AG	GA	AG	GC	00	GG	00	AG	CC	TC	GG	CA	GA	GA	GG
HA290	HA290	0	0	2	2	AG	GG	GG	GC	GA	AA	CC	AG	CC	CC	GG	AA	AA	AA	TG
HA306	HA306	0	0	2	2	GG	AA	AG	GC	AA	GG	CC	AG	TC	TC	GG	CA	GA	GA	TG
HA309	HA309	0	0	2	2	GG	GA	AG	GC	AA	GG	TC	AG	CC	TT	GG	CA	GA	GA	TG
HA312	HA312	0	0	2	2	AG	GA	AG	GC	GA	GG	TC	GG	CC	TC	GG	CC	GG	GG	GG
HA319	HA319	0	0	2	2	GG	AA	AA	GG	GG	AA	CC	GG	TT	TC	GG	AA	AA	AA	TG
HA320	HA320	0	0	2	2	GG	GA	GG	GC	AA	AG	CC	GG	CC	CC	GG	AA	AA	AA	TG
HA323	HA323	0	0	2	2	AA	GG	GG	GC	GG	AG	TC	GG	TC	CC	GG	AA	AA	AA	GG
HA325	HA325	0	0	2	2	GG	AA	AA	GC	GA	AG	CC	AG	CC	CC	GG	CA	GA	GA	GG
HA331	HA331	0	0	2	2	GG	AA	AG	CC	GA	AA	CC	GG	CC	CC	AG	CC	00	GG	GG
HA337	HA337	0	0	2	2	AG	GA	AG	GG	GA	AG	CC	GG	TC	CC	GG	CC	GG	GG	GG
HA340	HA340	0	0	2	2	GG	AA	AA	GC	GA	AG	TC	AG	TC	TT	AA	AA	AA	GA	GG
HA341	HA341	0	0	2	2	AG	GA	AG	CC	GA	AG	CC	GG	TC	TC	GG	CA	GA	GA	GG
HA344	HA344	0	0	2	2	GG	AA	AA	CC	AA	AG	TC	GG	TC	TC	GG	AA	AA	AA	GG
HA350	HA350	0	0	2	2	GG	AA	AA	GC	GA	AG	TC	GG	TT	TT	GG	AA	AA	AA	GG
HA354	HA354	0	0	2	2	AG	GA	AG	CC	GG	AG	TC	GG	CC	TC	GG	CA	GA	GA	GG
HA361	HA361	0	0	2	2	GG	AA	AA	CC	GA	GG	TT	AG	TC	TC	AG	CA	GA	GA	GG
HA369	HA369	0	0	2	2	GG	AA	AA	CC	GA	AG	TC	GG	TC	CC	GG	AA	AA	AA	TG
HA370	HA370	0	0	2	2	AG	GA	AG	GC	AA	AG	TC	AG	TC	CC	GG	AA	AA	GA	GG
HA373	HA373	0	0	2	1	GG	AA	AA	GG	GA	GG	TC	GG	TC	CC	AG	CA	GA	GA	TG
HA374	HA374	0	0	2	1	GG	GG	GG	GG	AA	GG	TC	GG	TC	CC	GG	AA	AA	AA	GG
HA381	HA381	0	0	2	2	GG	AA	AG	GG	GA	AG	TC	GG	CC	CC	AA	AA	AA	GA	GG
HA382	HA382	0	0	2	2	AG	GA	AG	GC	AA	GG	TT	GG	CC	CC	GG	AA	AA	GA	TG
HA383	HA383	0	0	2	1	AG	GA	AG	GG	AA	GG	TC	GG	CC	TT	GG	CA	GA	GA	GG
HA385	HA385	0	0	2	2	AA	GG	GG	GG	GA	GG	TC	AG	TC	CC	GG	CA	GA	GA	TG
HA387	HA387	0	0	2	2	GG	AA	AA	GG	GG	AG	TC	GG	TT	TC	AA	CA	GA	GA	GG
HA391	HA391	0	0	2	2	AG	GA	GG	GC	AA	GG	TT	GG	TC	TC	AG	AA	AA	GA	GG
HA392	HA392	0	0	2	2	GG	AA	AG	GC	GG	AA	CC	AG	TT	CC	GG	CA	GA	GA	TG
HA395	HA395	0	0	2	2	AA	GA	AG	GC	AA	GG	TT	AG	TT	TC	GG	CA	GA	GA	GG
HA400	HA400	0	0	2	2	AG	GA	AG	GG	AA	GG	TT	AG	TC	TC	GG	CA	GA	GA	TG
HA403	HA403	0	0	2	1	GG	GA	AG	GC	GA	GG	TT	GG	TC	TC	AG	AA	AA	AA	GG
HA410	HA410	0	0	2	1	AG	GA	GG	GC	GA	GG	TT	AG	CC	TT	GG	CA	GA	GA	TG
HA422	HA422	0	0	2	2	AG	GA	AG	CC	GG	AA	CC	AG	TC	TC	GG	AA	AA	AA	GG
HA424	HA424	0	0	2	2	AG	GA	GG	CC	GA	AG	TC	GG	TC	TC	GG	AA	AA	AA	GG
HA426	HA426	0	0	2	2	AG	GA	GG	GC	AA	GG	TT	GG	CC	TC	GG	AA	AA	AA	GG
HA428	HA428	0	0	2	2	GG	GA	AG	GC	AA	GG	TC	AG	CC	TC	GG	AA	AA	AA	GG
HA434	HA434	0	0	2	2	GG	AA	AG	CC	GA	AG	TC	AG	TC	TC	GG	CA	GA	GA	GG
HA437	HA437	0	0	2	2	GG	AA	AA	GC	GA	GG	TC	GG	CC	TC	AG	AA	AA	GG	GG
HA438	HA438	0	0	2	2	AA	GG	GG	GG	GA	AG	00	GG	TT	CC	AG	AA	AA	AA	GG
HA441	HA441	0	0	2	2	AG	GA	AG	GC	GG	AA	CC	GG	CC	TC	GG	AA	AA	AA	GG
HA442	HA442	0	0	2	2	AG	GA	AG	GC	GA	AG	TC	AG	TC	TC	GG	AA	AA	AA	GG
HA449	HA449	0	0	2	2	GG	AA	AA	CC	AA	GG	TT	GG	TT	TC	GG	CA	GA	GA	GG
HA451	HA451	0	0	2	2	AG	GA	AG	GC	GA	AG	TC	GG	CC	TC	AG	CC	GG	GG	TG
HA457	HA457	0	0	2	2	AG	GA	AG	GC	GA	GG	TT	AG	TC	TC	GG	AA	AA	AA	GG
HA464	HA464	0	0	2	2	AG	GG	GG	CC	AA	GG	TT	AG	TT	CC	GG	AA	AA	GA	GG
HA468	HA468	0	0	2	2	GG	AA	AA	CC	GA	AG	CC	GG	TC	CC	GG	CA	GA	GA	GG
HA476	HA476	0	0	2	2	AA	GG	GG	GG	GA	AG	CC	AG	CC	TC	GG	AA	AA	GA	TG
HA486	HA486	0	0	2	2	AG	GA	AG	GG	AA	GG	TT	AG	TC	TC	GG	CC	00	GG	GG
HA511	HA511	0	0	2	2	GG	GA	AG	GC	GG	AA	CC	GG	TC	TC	GG	CA	00	GA	GG
HA512	HA512	0	0	2	2	GG	00	AG	GC	GG	GG	TC	GG	TT	CC	AG	CA	GG	GG	GG
HA513	HA513	0	0	2	2	GG	GA	AG	GC	GA	AG	TC	GG	TC	TC	GG	AA	AA	AA	GG
HA529	HA529	0	0	2	2	GG	GG	AG	GC	00	AG	TC	GG	TC	TC	GG	CA	GA	GA	00
HA570	HA570	0	0	2	2	GG	GA	GG	CC	GG	AG	CC	GG	TT	CC	GG	CA	GA	GA	GG
HA583	HA583	0	0	2	1	AG	GA	AG	GG	GG	AA	CC	GG	TC	CC	AG	AA	AA	AA	TG
HA589	HA589	0	0	2	2	GG	00	AG	CC	GG	AA	CC	GG	TC	TC	GG	CA	GA	GG	TG
HA590	HA590	0	0	2	1	AG	GG	GG	CC	GA	AG	TC	AG	TC	CC	AG	AA	AA	GA	GG
HA592	HA592	0	0	2	1	AA	GG	GG	GG	AA	GG	TC	GG	TT	TC	AA	AA	AA	GA	GG
HA595	HA595	0	0	2	1	AG	GA	AG	CC	GA	AG	TC	AG	TC	CC	AG	CA	00	GA	GG
HA597	HA597	0	0	2	1	GG	AA	AG	GC	GG	AG	TC	GG	CC	CC	GG	AA	AA	AA	TG
HA601	HA601	0	0	2	1	AG	GA	AG	GC	GA	AG	TC	GG	TC	00	GG	CA	GA	00	GG
HA604	HA604	0	0	2	1	AG	GA	AG	CC	AA	GG	CC	AG	TC	TT	GG	CA	GA	GA	GG
HA605	HA605	0	0	2	1	GG	GA	AG	GC	GA	AG	TC	GG	TC	CC	GG	AA	AA	AA	TG
HA610	HA610	0	0	2	1	GG	00	AA	GC	GG	AG	TC	AG	TC	CC	00	AA	AA	00	GG
HA613	HA613	0	0	2	1	GG	00	AA	CC	GA	AG	TC	GG	TC	00	00	AA	AA	AA	GG
HA615	HA615	0	0	2	2	GG	00	AA	GC	GG	AG	TC	GG	CC	CC	AG	AA	AA	AA	GG
HA617	HA617	0	0	2	2	GG	AA	AA	CC	GG	AG	TC	GG	TC	TC	GG	AA	AA	AA	TT
HA622	HA622	0	0	2	2	AG	00	AG	CC	GA	AG	TC	GG	CC	TC	GG	AA	AA	GA	GG
HA638	HA638	0	0	2	2	GG	AA	AA	GG	AA	GG	TC	GG	CC	TC	GG	AA	AA	AA	GG
HA640	HA640	0	0	2	1	AG	GA	AG	CC	GA	AG	CC	GG	CC	00	00	CA	GA	00	GG
HA643	HA643	0	0	2	2	AA	GG	GG	CC	GG	AA	CC	GG	TT	TT	GG	AA	AA	GA	TG
HA645	HA645	0	0	2	1	GG	00	AG	GC	AA	AG	TC	GG	TT	CC	GG	CC	GG	GG	GG
HA646	HA646	0	0	2	1	AA	GG	GG	CC	GA	AG	TC	GG	TC	CC	GG	CA	GA	GA	TT
HA650	HA650	0	0	2	1	GG	GA	AG	GC	GG	AA	CC	AG	TT	TC	GG	CA	GA	GA	TG
HA651	HA651	0	0	2	2	AG	GA	AG	GC	AA	GG	TC	GG	CC	TC	GG	AA	AA	AA	TG
HA656	HA656	0	0	2	1	GG	AA	AA	CC	GG	AG	TC	GG	TC	CC	GG	AA	AA	GA	GG
HA657	HA657	0	0	2	1	GG	AA	AA	CC	AA	GG	TT	GG	TC	TT	GG	AA	AA	AA	GG
HA658	HA658	0	0	2	1	AG	GA	AG	CC	GA	AA	CC	GG	CC	TT	GG	AA	AA	GA	GG
HA659	HA659	0	0	2	1	AG	GA	AG	GC	AA	AG	TC	GG	CC	TC	GG	AA	AA	AA	GG
HA663	HA663	0	0	2	2	AG	GA	GG	GC	GA	AG	TC	GG	TC	00	GG	AA	AA	AA	TG
HA665	HA665	0	0	2	1	GG	AA	AG	GC	GA	AG	TC	AG	TC	TC	GG	CA	GA	GA	TG
HA666	HA666	0	0	2	2	GG	00	AA	GG	AA	GG	TT	AG	CC	CC	00	AA	AA	AA	GG
HA667	HA667	0	0	2	2	AG	GA	AG	GC	GA	AG	TC	AG	TC	00	00	CA	GA	GG	GG
HA669	HA669	0	0	2	1	GG	GA	GG	GC	GA	AG	CC	AG	CC	TT	AG	CC	00	GG	GG
HA675	HA675	0	0	2	2	AG	GA	AG	GC	GG	AG	CC	AA	CC	CC	GG	AA	AA	GA	GG
HA676	HA676	0	0	2	1	GG	AA	AA	CC	00	AG	TC	GG	CC	CC	GG	AA	AA	00	TG
HA678	HA678	0	0	2	2	GG	AA	AG	CC	GA	AG	TC	GG	TC	TC	AG	CA	GA	GA	TG
HA681	HA681	0	0	2	1	GG	00	AG	CC	GA	GG	TT	AG	TC	00	00	CA	GA	AA	TG
HA683	HA683	0	0	2	1	AG	GA	AG	CC	GA	AG	TC	AG	TC	CC	AG	AA	AA	AA	GG
HA687	HA687	0	0	2	1	GG	AA	AA	GG	AA	GG	TC	GG	TC	TC	AG	CA	GA	GA	GG
HA690	HA690	0	0	2	2	GG	00	AG	GC	AA	GG	TT	GG	TT	TC	AG	AA	AA	AA	GG
HA693	HA693	0	0	2	1	AA	GG	GG	GC	AA	AG	CC	AG	TC	00	00	AA	AA	AA	TG
HA694	HA694	0	0	2	1	AG	GA	AG	CC	AA	GG	TT	AG	TC	00	00	CA	GA	00	TG
HA699	HA699	0	0	2	2	AG	GA	AG	GC	GG	AG	TC	GG	TC	00	00	CC	00	GG	TG
HA702	HA702	0	0	2	2	AG	00	AG	GC	GA	AG	CC	AG	CC	00	00	AA	AA	AA	GG
HA709	HA709	0	0	2	1	AG	GA	AG	GC	GA	AG	TC	GG	TC	TC	AG	CA	GA	GA	TG
HA712	HA712	0	0	2	1	GG	AA	AG	GC	GA	AG	CC	AG	CC	CC	GG	CA	GA	GA	GG
HA713	HA713	0	0	2	2	AA	GG	00	CC	00	AG	TC	AG	TT	TC	GG	AA	AA	AA	00
HA716	HA716	0	0	2	2	GG	AA	AG	GC	GA	AG	TC	AG	TC	CC	GG	CA	GA	GA	TT
HA719	HA719	0	0	2	1	GG	AA	AA	CC	GG	AA	CC	AG	CC	TC	00	AA	AA	GA	TG
HA722	HA722	0	0	2	1	GG	AA	AA	GC	AA	GG	TC	GG	TC	TC	GG	AA	AA	AA	TG
HA723	HA723	0	0	2	1	GG	AA	AG	CC	GG	AG	TC	GG	TC	TT	GG	AA	AA	AA	TG
HA725	HA725	0	0	2	2	AG	GA	AG	GC	GA	AG	CC	GG	TC	CC	GG	AA	AA	AA	GG
HA726	HA726	0	0	2	1	AG	GA	AG	GG	GG	AG	TC	GG	TC	CC	GG	AA	AA	AA	GG
HA727	HA727	0	0	2	1	GG	GA	GG	CC	AA	GG	TC	AG	CC	TC	GG	AA	AA	AA	GG
HA730	HA730	0	0	2	1	GG	GA	AG	GG	GG	AA	CC	AG	CC	TT	GG	CC	00	GG	GG
HA731	HA731	0	0	2	2	AG	GA	GG	GC	GA	AG	TC	GG	TC	TC	GG	AA	AA	AA	TG
HA735	HA735	0	0	2	2	AG	GG	GG	GC	GG	GG	TT	AA	CC	CC	GG	AA	AA	AA	GG
HA737	HA737	0	0	2	1	AG	GA	AG	GG	GA	AG	TC	GG	TC	CC	GG	AA	AA	AA	GG
HA739	HA739	0	0	2	2	GG	AA	AG	GC	GA	AG	TC	GG	CC	CC	GG	AA	AA	AA	TG
HA740	HA740	0	0	2	1	GG	AA	AA	GC	GA	GG	TT	AG	CC	CC	GG	CA	GA	GA	GG
HA742	HA742	0	0	2	1	AG	GA	AG	GG	GA	GG	TT	AG	CC	CC	GG	AA	AA	AA	GG
HA744	HA744	0	0	2	2	AG	GA	AG	GC	GA	AG	CC	GG	CC	TC	GG	AA	AA	AA	TG
HA745	HA745	0	0	2	1	AG	GA	AG	CC	GG	AG	CC	GG	CC	TC	AA	AA	AA	AA	TT
HA746	HA746	0	0	2	2	GG	GA	AG	GC	GA	AG	CC	GG	CC	TC	GG	AA	AA	AA	GG
HA748	HA748	0	0	2	1	GG	AA	GG	GC	GA	AG	TC	GG	TC	TT	GG	CA	GA	GA	GG
HA750	HA750	0	0	2	2	AG	GA	GG	GC	GA	GG	TC	GG	TC	CC	GG	CA	GA	GA	GG
HA751	HA751	0	0	2	2	AG	GG	GG	CC	GG	AA	CC	GG	CC	CC	AG	CA	GA	GA	GG
HA753	HA753	0	0	2	2	AG	GA	AG	GC	AA	GG	TT	GG	TT	TC	GG	AA	AA	GA	GG
HA754	HA754	0	0	2	2	AG	GA	AG	GG	GG	GG	TT	GG	TC	CC	GG	AA	AA	AA	TG
HA771	HA771	0	0	2	2	AG	GA	AG	GC	GA	AG	TC	GG	TT	TC	GG	CA	GA	GA	GG
HA773	HA773	0	0	2	2	GG	AA	AA	CC	AA	GG	TT	AG	CC	TT	GG	CA	GA	GA	GG
HA777	HA777	0	0	2	2	GG	AA	AG	GC	GA	AG	CC	AG	CC	TC	GG	AA	AA	AA	GG
HA780	HA780	0	0	2	2	AG	GA	AG	GC	GA	AG	CC	AA	TC	TT	GG	AA	AA	AA	GG
HA781	HA781	0	0	2	2	AG	GA	GG	CC	GA	AA	CC	GG	CC	TC	GG	CA	GA	GG	TG
HA788	HA788	0	0	2	2	GG	00	GG	CC	AA	GG	TC	AG	CC	CC	AG	AA	AA	AA	GG
HA802	HA802	0	0	2	1	AG	GA	AG	CC	AA	GG	TT	AG	TC	CC	GG	CA	GA	GA	TG
HA805	HA805	0	0	2	2	AG	00	AG	GC	AA	GG	TC	AG	TC	CC	GG	CC	00	GG	TG
HA813	HA813	0	0	2	1	GG	AA	AA	GC	GA	AG	TC	GG	TC	CC	AG	CA	GA	GA	GG
HA827	HA827	0	0	2	2	GG	AA	AG	GC	GA	GG	TT	GG	CC	TC	GG	AA	AA	GA	GG
HTG2	HTG2	0	0	2	2	AG	GA	GG	CC	GA	AG	TC	GG	CC	CC	GG	CC	GG	GG	GG
HTG3	HTG3	0	0	2	2	AG	GA	GG	CC	AA	GG	TT	AG	CC	CC	GG	CA	GA	GA	TG
HTG4	HTG4	0	0	2	2	GG	AA	AG	GG	GA	GG	TC	GG	CC	CC	GG	CA	GA	GA	GG
HTG5	HTG5	0	0	2	2	AA	GG	GG	GC	GA	AG	TC	AG	TC	TT	GG	AA	AA	GA	GG
HTG6	HTG6	0	0	2	2	AG	GG	GG	GC	GA	AG	TC	GG	TT	CC	AG	CA	GA	GA	GG
HTG7	HTG7	0	0	2	2	GG	GA	GG	GC	GG	AG	TC	GG	TC	TC	GG	AA	AA	AA	GG
HTG8	HTG8	0	0	2	2	AA	GG	GG	GC	AA	GG	TT	GG	TC	TC	AG	CA	GA	GA	TG
HTG9	HTG9	0	0	2	2	GG	AA	AA	GC	AA	GG	TC	GG	TT	TC	GG	CA	GA	GG	GG
HTG10	HTG10	0	0	2	2	AA	GG	GG	GC	AA	GG	CC	AG	CC	CC	GG	CA	GA	GG	TG
HTG11	HTG11	0	0	2	2	AG	GA	AG	GC	AA	AG	TC	AG	TC	TC	GG	AA	AA	AA	GG
HTG12	HTG12	0	0	2	2	AG	GA	AG	CC	GG	AG	CC	AA	TC	TT	GG	AA	AA	GA	TG
HTG17	HTG17	0	0	2	2	AG	GA	AG	GC	GA	GG	TC	GG	CC	TT	GG	AA	AA	AA	GG
HTG18	HTG18	0	0	2	2	GG	AA	AA	GC	GG	AA	CC	AA	CC	TC	GG	CC	GG	GG	TG
HTG19	HTG19	0	0	2	2	AG	GA	GG	GC	GG	AA	CC	AA	TC	TC	GG	CA	GA	GA	GG
HTG20	HTG20	0	0	2	2	GG	AA	AG	GC	GG	AG	CC	AG	TC	TC	GG	CA	GA	GA	TG
HTG21	HTG21	0	0	2	2	GG	GA	AG	GC	AA	AG	TC	GG	CC	TT	AG	AA	AA	AA	GG
HTG22	HTG22	0	0	2	2	GG	GA	AG	GG	GG	AA	CC	AG	TC	TC	GG	AA	AA	GA	TG
HTG24	HTG24	0	0	2	2	AG	GA	GG	GG	GA	AG	TC	GG	TT	TC	GG	AA	AA	AA	GG
HTG26	HTG26	0	0	2	2	GG	AA	AG	GC	GA	AA	CC	AG	TC	TT	AG	AA	AA	AA	GG
HTG27	HTG27	0	0	2	2	GG	AA	AG	00	AA	GG	TT	AA	TC	TC	GG	AA	AA	AA	GG
HTG28	HTG28	0	0	2	2	GG	AA	AA	GC	GA	AG	CC	GG	TC	TC	GG	CA	GA	GA	GG
HTG29	HTG29	0	0	2	2	GG	AA	AG	GG	AA	GG	TT	AG	TC	TC	GG	AA	AA	GA	GG
HTG31	HTG31	0	0	2	2	AG	GA	AG	CC	GG	AA	CC	GG	CC	TC	GG	AA	AA	GA	GG
HTG32	HTG32	0	0	2	2	GG	AA	AG	GG	GA	AG	CC	GG	CC	TT	GG	CA	GA	GA	TG
HTG33	HTG33	0	0	2	2	GG	AA	AA	CC	GA	AG	TC	GG	CC	TC	GG	CA	GA	GG	GG
HTG35	HTG35	0	0	2	2	AG	GA	AG	GC	AA	GG	TT	GG	CC	CC	AG	AA	AA	AA	TT
HTG36	HTG36	0	0	2	2	GG	GA	GG	GG	GG	AG	TC	AG	TC	TC	GG	CA	GA	GA	TG
HTG37	HTG37	0	0	2	2	AA	GG	GG	GC	GG	AA	CC	AG	TC	TC	GG	CA	GA	GA	TG
HTG38	HTG38	0	0	2	2	GG	GG	GG	GC	GG	AG	TC	AG	CC	TC	GG	AA	AA	AA	TT
HTG40	HTG40	0	0	2	2	AG	GG	GG	GC	GA	AA	CC	GG	CC	TC	GG	CA	GA	GA	TG
HTG41	HTG41	0	0	2	2	AG	GA	AG	GC	AA	AG	TC	AG	TT	TC	GG	AA	AA	AA	GG
HTG43	HTG43	0	0	2	2	AG	GA	AG	GC	GA	AG	TC	GG	TC	TT	GG	AA	AA	AA	GG
HTG44	HTG44	0	0	2	2	GG	GA	AG	CC	GG	AA	CC	AG	TT	TC	GG	AA	AA	GA	TG
HTG46	HTG46	0	0	2	2	GG	AA	AA	GG	GA	AG	TC	AG	CC	TC	AG	CA	GA	GG	GG
KC2	KC2	0	0	1	2	AA	GG	GG	GC	GA	GG	TC	AG	CC	TC	GG	AA	AA	AA	TG
KC4	KC4	0	0	2	2	AA	GG	GG	CC	GA	AG	TC	GG	TC	TT	GG	AA	AA	GA	TT
KC6	KC6	0	0	1	2	AA	GG	GG	GC	GG	AG	CC	GG	TC	TC	AG	AA	AA	AA	TG
KC7	KC7	0	0	1	2	AG	GG	GG	GC	GG	AA	CC	GG	TC	TC	AG	AA	AA	AA	TG
KC9	KC9	0	0	1	2	AG	GA	AG	GC	GA	AG	CC	GG	CC	CC	GG	AA	00	AA	GG
KC14	KC14	0	0	2	2	AG	GG	GG	CC	GA	AA	CC	GG	TT	CC	AG	AA	00	00	TG
KC15	KC15	0	0	2	2	AG	GA	AG	GG	AA	GG	TC	GG	CC	TC	GG	CA	GA	GA	GG
MAF1	MAF1	0	0	1	2	GG	AA	AG	CC	AA	GG	TT	AG	TC	CC	GG	AA	AA	AA	TG
MAF2	MAF2	0	0	1	2	GG	AA	AA	CC	GG	AG	TC	AG	TT	TT	GG	AA	AA	AA	TG
MAF4	MAF4	0	0	1	2	AG	GA	AG	CC	AA	GG	TT	GG	TC	TC	GG	AA	00	AA	TG
MAF5	MAF5	0	0	2	2	AG	GA	AG	CC	GG	AA	00	AG	TC	CC	GG	AA	AA	00	GG
MAF7	MAF7	0	0	1	2	AG	GA	AG	GC	GA	GG	TT	GG	TT	CC	GG	CA	GA	GA	TG
MAF9	MAF9	0	0	2	2	AG	GA	AG	CC	GA	AG	TC	AG	TC	CC	GG	CA	GA	GA	GG
MAF10	MAF10	0	0	1	2	GG	GA	AG	GC	GG	AA	CC	GG	TT	CC	GG	CC	00	GG	GG
MAF11	MAF11	0	0	1	2	AG	GA	AG	GC	GA	GG	TT	GG	TC	TC	GG	CA	GA	GA	GG
MAF12	MAF12	0	0	1	2	GG	AA	AG	CC	AA	GG	TT	AG	CC	TT	GG	CA	GA	GA	TG
MAF13	MAF13	0	0	1	2	GG	GA	AG	GG	GA	AG	TC	GG	TT	TC	GG	AA	AA	AA	TG
MAF14	MAF14	0	0	2	2	AA	GG	GG	GG	AA	AG	TC	AA	CC	TC	GG	AA	AA	AA	TG
MAF15	MAF15	0	0	1	2	GG	GA	AG	GC	AA	GG	TT	AG	CC	TC	GG	AA	AA	AA	GG
MAF16	MAF16	0	0	2	2	00	GG	GG	CC	GG	AG	TC	GG	TC	CC	GG	CA	GA	GA	TG
MAF17	MAF17	0	0	1	2	GG	GA	AG	GC	GA	AG	TC	AG	CC	CC	GG	CA	00	GA	TG
MAF18	MAF18	0	0	2	2	GG	AA	GG	CC	AA	GG	TT	AG	TC	TT	GG	AA	AA	AA	TG
MAF19	MAF19	0	0	1	2	AG	GG	00	CC	GA	AA	CC	GG	TC	TC	GG	AA	AA	AA	TT
MAF20	MAF20	0	0	2	2	GG	AA	AA	GC	GG	AG	TC	AG	CC	TC	GG	AA	AA	GG	GG
MAF21	MAF21	0	0	2	2	AG	GG	00	GC	AA	GG	TC	AA	CC	TT	00	AA	AA	AA	00
MAF22	MAF22	0	0	2	2	GG	AA	AA	GC	GA	AA	CC	GG	TC	TC	GG	CA	GA	GA	GG
MAF23	MAF23	0	0	2	2	GG	AA	AA	GC	GG	AG	CC	AA	TT	CC	GG	AA	AA	AA	GG
MAF24	MAF24	0	0	2	2	GG	AA	AA	GC	AA	GG	TC	GG	TC	TC	GG	CA	GA	GG	GG
MAF25	MAF25	0	0	1	2	AG	GA	AG	CC	GG	AG	CC	AG	TC	CC	GG	AA	AA	AA	GG
MAF26	MAF26	0	0	1	2	GG	00	GG	CC	GA	AG	TC	AG	TC	TT	GG	AA	00	AA	TG
MAF27	MAF27	0	0	1	2	AG	GA	AG	GC	GA	AG	TC	AG	TT	CC	GG	AA	AA	AA	TG
MAF30	MAF30	0	0	1	2	AA	GG	GG	GC	GG	AG	TC	AG	CC	TT	GG	AA	AA	AA	TG
MAF31	MAF31	0	0	1	2	GG	AA	AG	GC	GA	AG	TC	GG	TT	TC	GG	CA	GA	GG	TG
MAF33	MAF33	0	0	1	2	AG	GG	GG	CC	GG	AA	CC	GG	CC	TT	GG	AA	AA	AA	TG
MAF35	MAF35	0	0	1	2	AG	GA	AG	GC	GA	AG	TC	AG	TC	TT	GG	CA	GA	GA	GG
MAF37	MAF37	0	0	1	2	GG	00	GG	GC	GG	AG	CC	AG	CC	TC	GG	AA	AA	AA	GG
MAF38	MAF38	0	0	1	2	GG	AA	GG	CC	GG	AG	TC	GG	TC	CC	GG	AA	AA	AA	GG
MAF39	MAF39	0	0	1	2	AG	GA	AG	CC	GG	AG	TC	AG	TT	TC	GG	AA	AA	AA	GG
MAF40	MAF40	0	0	1	2	GG	AA	AG	GC	GG	AA	CC	GG	TC	TC	GG	AA	AA	AA	TG
MAF41	MAF41	0	0	2	2	GG	GA	AG	GC	GA	AG	TC	GG	TC	CC	GG	AA	AA	GA	TG
MAF42	MAF42	0	0	1	2	AG	GA	AG	GG	GA	GG	TT	GG	TC	TC	GG	CA	GA	GA	TG
MAF46	MAF46	0	0	1	2	GG	00	AA	00	GA	AG	TC	AG	TT	TC	GG	AA	AA	AA	00
NP5	NP5	0	0	1	1	GG	AA	AG	GC	GG	AG	TC	GG	CC	CC	AG	AA	AA	AA	TT
NP15	NP15	0	0	1	1	GG	GA	AG	GC	GG	AG	TC	GG	TT	CC	GG	AA	AA	GA	TT
NP16	NP16	0	0	1	1	GG	GA	AG	CC	AA	AG	TC	GG	TC	CC	GG	AA	AA	GA	GG
NP30	NP30	0	0	2	1	GG	AA	AA	GG	AA	GG	TT	AG	CC	CC	AG	CA	GA	GA	GG
NP31	NP31	0	0	2	1	GG	GA	AG	GC	GA	GG	TT	GG	TC	TT	GG	CA	GA	GA	TG
NP38	NP38	0	0	2	1	GG	AA	GG	CC	GG	AG	TC	GG	TC	CC	GG	AA	AA	AA	GG
NP44	NP44	0	0	1	1	AG	00	AG	GC	GA	GG	TC	GG	TT	TT	GG	AA	AA	AA	GG
NP50	NP50	0	0	1	1	GG	AA	AA	GC	GG	AG	CC	AG	TC	TC	AG	AA	AA	GA	GG
NP58	NP58	0	0	1	1	GG	AA	AA	GC	GA	AG	CC	AG	TC	TT	GG	CA	GA	GA	GG
NP90	NP90	0	0	1	1	GG	GA	AG	GC	GG	AG	TC	GG	TC	CC	GG	AA	AA	GA	TT
RKP3	RKP3	0	0	2	1	GG	AA	AA	CC	AA	GG	00	GG	TT	CC	GG	AA	AA	GA	GG
RKP13	RKP13	0	0	1	1	AG	GG	GG	CC	GA	AG	TC	AA	TC	TC	GG	AA	AA	AA	GG
RKP16	RKP16	0	0	1	1	GG	AA	AA	CC	GA	GG	00	AG	TT	00	AA	AA	AA	AA	TG
RKP17	RKP17	0	0	1	1	GG	AA	AG	GG	GA	GG	TT	GG	TT	CC	AG	CC	GG	GG	TT
RKP19	RKP19	0	0	1	1	00	GA	AG	GC	00	00	00	GG	00	TC	GG	00	00	00	00
RKP20	RKP20	0	0	1	1	AA	GG	GG	CC	AA	GG	CC	AG	CC	TC	GG	CA	GA	GA	TT
RKP23	RKP23	0	0	1	1	GG	GA	AG	GG	GA	AG	TC	AA	TC	CC	GG	AA	AA	AA	GG
RKP24	RKP24	0	0	2	1	AG	GA	AG	GC	AA	GG	TT	GG	TC	TT	AG	CC	GG	GG	GG
RKP25	RKP25	0	0	1	1	GG	AA	AG	CC	AA	GG	TT	GG	TC	TC	GG	CA	GA	GA	GG
RKP27	RKP27	0	0	1	1	GG	AA	AA	GC	GA	GG	TT	GG	CC	TT	GG	CA	GA	GA	TG
RKP28	RKP28	0	0	1	1	GG	AA	GG	GG	AA	GG	00	GG	TT	TC	AG	CA	GA	GA	TG
RKP30	RKP30	0	0	1	1	GG	AA	AG	CC	AA	GG	TT	AG	CC	CC	GG	AA	AA	GA	GG
RKP31	RKP31	0	0	1	2	AG	GA	GG	GC	GG	GG	TT	AA	CC	TC	GG	CA	GA	GA	GG
RKP32	RKP32	0	0	2	1	GG	AA	AA	GC	GG	AG	TC	GG	TC	TC	GG	AA	AA	GA	GG
RKP33	RKP33	0	0	2	1	GG	00	AA	GC	GA	GG	TT	GG	TC	TC	AG	CA	GA	GA	TG
RKP34	RKP34	0	0	2	1	GG	AA	AA	GC	GA	GG	00	AA	CC	TT	AG	AA	AA	GA	TG
RKP35	RKP35	0	0	2	1	00	GA	AG	CC	GA	AG	00	GG	TC	TC	AG	CC	GG	GG	GG
RKP37	RKP37	0	0	2	1	AG	00	AG	GC	GG	AA	CC	GG	CC	TC	GG	AA	AA	AA	TG
RKP38	RKP38	0	0	2	1	AA	GG	GG	CC	AA	AG	CC	AA	CC	TC	AG	AA	AA	GA	TG
RKP39	RKP39	0	0	2	1	GG	GA	GG	CC	GG	AG	TC	AG	TC	TT	AG	AA	AA	AA	TG
RKP40	RKP40	0	0	2	1	GG	GA	AG	CC	GA	AA	CC	GG	TC	TC	GG	CA	GA	GA	GG
RKP41	RKP41	0	0	2	1	AG	GA	GG	GG	AA	GG	TT	GG	CC	CC	AG	CC	GA	GG	GG
RKP43	RKP43	0	0	2	1	GG	AA	AG	GC	GA	AG	TC	GG	CC	TC	GG	CA	GA	GA	GG
RKP45	RKP45	0	0	1	1	00	GA	GG	CC	AA	GG	TT	AG	TC	00	GG	CA	00	00	GG
RKP46	RKP46	0	0	1	1	GG	GG	GG	CC	00	AG	TC	GG	CC	CC	GG	AA	AA	AA	GG
RKP50	RKP50	0	0	2	1	AG	00	AG	GC	GA	AG	00	GG	CC	CC	AG	CA	GA	GA	GG
RKP53	RKP53	0	0	1	1	AG	GA	AG	GG	AA	GG	TT	AG	TT	CC	GG	CC	GG	GG	GG
RKP54	RKP54	0	0	1	1	GG	AA	AA	GC	GA	AG	CC	GG	CC	TT	GG	AA	AA	AA	GG
RKP55	RKP55	0	0	1	1	GG	AA	AG	CC	AA	GG	TT	GG	CC	CC	GG	AA	AA	AA	TG
RKP56	RKP56	0	0	1	1	AG	GA	GG	CC	00	AG	00	GG	CC	TC	GG	AA	AA	AA	GG
RKP57	RKP57	0	0	2	1	GG	GA	AG	GC	GA	AG	TC	GG	TC	CC	GG	AA	AA	AA	TG
RKP58	RKP58	0	0	2	1	AG	GG	GG	CC	AA	GG	TT	GG	CC	TC	AG	AA	AA	AA	TG
RKP59	RKP59	0	0	2	1	GG	AA	AA	CC	AA	GG	TT	GG	CC	TC	GG	CA	GA	GA	TG
RKP62	RKP62	0	0	2	1	AG	GA	AG	CC	GG	AG	CC	GG	TT	CC	AG	CA	GA	GA	GG
RKP64	RKP64	0	0	2	1	AG	GA	AG	GG	AA	AG	TC	GG	TT	TT	GG	CA	GA	GG	GG
RKP65	RKP65	0	0	2	1	GG	AA	AA	CC	GG	AA	CC	GG	CC	TT	AG	AA	AA	AA	GG
RKP66	RKP66	0	0	2	1	GG	AA	AA	CC	GA	AG	TC	AG	CC	TC	AG	CA	GA	GA	GG
RKP67	RKP67	0	0	2	1	AG	GA	GG	GC	AA	GG	TC	AA	TC	CC	GG	AA	AA	AA	TG
RKP68	RKP68	0	0	2	1	GG	AA	GG	CC	AA	GG	TT	AG	TC	CC	GG	CA	GA	GA	GG
RKP70	RKP70	0	0	2	1	GG	AA	AG	GC	GG	AG	TC	AA	TC	TC	GG	AA	AA	AA	GG
RKP72	RKP72	0	0	2	1	GG	AA	AG	CC	GG	AA	CC	GG	CC	TC	GG	AA	AA	AA	GG
RKP73	RKP73	0	0	2	1	GG	AA	AA	CC	AA	AG	TC	GG	CC	TC	GG	CA	GA	GA	GG
RKP74	RKP74	0	0	2	1	GG	GA	AG	CC	AA	AG	TC	GG	TC	TC	AG	CA	GA	GG	TG
RKP75	RKP75	0	0	2	1	GG	AA	AA	GC	GA	AG	00	AG	TC	TT	GG	AA	AA	AA	TG
RKP77	RKP77	0	0	2	1	GG	AA	AG	CC	GG	AG	TC	GG	TC	TC	GG	AA	AA	AA	GG
RKP78	RKP78	0	0	2	1	AG	GA	AG	GC	GA	AG	00	GG	CC	CC	GG	CA	GA	GA	GG
RKP81	RKP81	0	0	2	1	GG	AA	AA	CC	GA	AG	TC	GG	CC	CC	GG	CA	GA	GA	TG
RKP82	RKP82	0	0	2	1	GG	AA	AA	CC	GA	GG	TC	AG	TC	TT	GG	CA	GA	GA	GG
RKP85	RKP85	0	0	2	1	AG	GA	GG	GC	GA	AA	CC	GG	TC	TC	GG	AA	AA	AA	TG
RKP87	RKP87	0	0	2	1	AG	GA	AG	CC	GA	AA	CC	GG	TT	CC	GG	CA	GA	GG	GG
RKP88	RKP88	0	0	2	1	GG	GA	AG	GG	GA	AG	CC	GG	TT	CC	AG	AA	AA	GA	TG
RKP89	RKP89	0	0	2	1	GG	AA	AA	GC	GA	AG	TC	AG	CC	CC	GG	AA	AA	AA	GG
RKP92	RKP92	0	0	2	1	AG	GA	AG	CC	AA	GG	TC	GG	TC	TT	GG	AA	AA	GG	GG
RKP94	RKP94	0	0	2	1	GG	GA	AG	CC	GA	AG	TC	GG	TC	CC	GG	CA	GA	GA	TG
RKP95	RKP95	0	0	2	1	AG	GA	AG	CC	GA	GG	TC	AA	TC	TC	GG	AA	AA	AA	TT
RKP99	RKP99	0	0	2	1	GG	AA	AG	GC	GA	AG	00	GG	TT	CC	GG	CC	GG	GG	GG
RKP100	RKP100	0	0	2	1	GG	GA	GG	GC	GA	AA	CC	GG	CC	CC	GG	AA	AA	AA	TG
RKP103	RKP103	0	0	2	1	AG	00	AG	CC	AA	GG	TC	GG	TC	CC	GG	AA	AA	AA	TT
RKP104	RKP104	0	0	2	1	GG	AA	AA	CC	AA	GG	TT	AA	CC	TC	GG	CA	GA	GA	TG
RKP105	RKP105	0	0	2	1	00	AA	AA	CC	GA	GG	TT	AG	TC	00	AG	CA	00	00	00
RKP107	RKP107	0	0	2	1	GG	AA	AA	GC	AA	GG	00	GG	CC	TC	GG	AA	AA	AA	TG
RKP109	RKP109	0	0	2	1	GG	AA	AA	GC	GA	AG	CC	GG	TC	CC	GG	CA	GA	GA	GG
RKP113	RKP113	0	0	2	1	AG	00	00	GC	GG	GG	00	GG	00	00	GG	CA	GA	GG	TG
RKP115	RKP115	0	0	2	1	AG	GA	AG	CC	GA	GG	00	GG	TC	TC	AG	AA	AA	AA	TG
RKP116	RKP116	0	0	2	1	GG	AA	AG	GG	00	AA	CC	AG	CC	00	AG	AA	AA	AA	GG
RKP122	RKP122	0	0	2	1	GG	AA	AA	GC	GA	AA	CC	AG	CC	TT	GG	CA	GA	GA	TT
RKP126	RKP126	0	0	2	1	AG	GA	AG	GC	GG	AA	CC	GG	CC	TC	GG	CA	GA	GA	GG
RKP127	RKP127	0	0	2	1	AG	GA	AG	CC	GG	GG	TC	GG	TC	TC	GG	CC	GG	GG	TG
RKP130	RKP130	0	0	1	1	AG	GG	GG	CC	GA	AG	TC	GG	CC	CC	AG	AA	AA	AA	TG
RKP134	RKP134	0	0	1	1	GG	GA	GG	GG	GA	AG	00	GG	TC	CC	AG	CA	00	GA	00
RKP137	RKP137	0	0	2	1	GG	AA	AA	GG	GA	AG	TC	GG	TT	CC	AG	AA	AA	AA	GG
RKP142	RKP142	0	0	2	2	GG	AA	AA	CC	GA	GG	TT	GG	TC	TC	GG	AA	AA	GA	GG
RKP147	RKP147	0	0	1	1	AG	GG	GG	CC	GA	AG	00	GG	TC	TC	GG	AA	AA	AA	TG
RKP176	RKP176	0	0	2	1	GG	AA	AG	GG	AA	GG	TT	GG	TC	CC	GG	CA	GA	GA	GG
RKP185	RKP185	0	0	1	1	GG	AA	AA	CC	AA	AG	00	AG	TC	TC	AG	AA	AA	GA	GG
RKP189	RKP189	0	0	2	1	GG	GA	AG	CC	AA	GG	CC	AG	CC	CC	GG	AA	AA	GA	GG
RKP191	RKP191	0	0	2	2	AG	GA	00	GG	00	AG	00	GG	TC	00	GG	AA	AA	AA	00
RKP192	RKP192	0	0	2	1	AG	00	AG	GC	GA	AG	00	GG	TC	TC	GG	AA	AA	AA	TG
RKP198	RKP198	0	0	1	1	GG	AA	AA	GC	AA	AA	CC	AG	CC	TC	AA	CA	GA	GG	GG
RKP200	RKP200	0	0	1	2	GG	AA	AA	GG	GA	00	TC	AG	CC	CC	AA	CA	GA	GA	GG
RKP245	RKP245	0	0	2	2	GG	AA	AA	GG	GG	AA	CC	GG	CC	TC	AA	CA	GA	GA	TG
RKP271	RKP271	0	0	2	2	AG	00	GG	GG	00	AG	00	GG	TC	00	GG	AA	AA	GA	TT
RKP309	RKP309	0	0	2	2	AG	GA	AG	CC	AA	GG	CC	GG	TC	TC	AG	AA	AA	GG	GG
RKP336	RKP336	0	0	2	2	AG	GA	00	GG	GG	GG	TT	AG	TC	00	GG	CA	GA	GA	GG
RKP360	RKP360	0	0	2	2	AG	GA	AG	GG	AA	GG	TT	GG	CC	TC	GG	AA	AA	GA	GG
RKP710	RKP710	0	0	2	2	AG	00	00	GC	00	GG	00	GG	TC	TT	AG	00	GA	GA	GG
SKS1	SKS1	0	0	1	1	AG	GA	AG	CC	AA	AG	TC	AA	TC	CC	GG	CA	GA	GA	TG
SKS5	SKS5	0	0	1	1	GG	AA	GG	CC	GG	AA	CC	AG	TC	CC	AG	CA	GA	GA	TG
SKS6	SKS6	0	0	1	1	AA	GG	GG	GC	GA	GG	00	GG	TT	TT	GG	AA	AA	GA	TG
SKS7	SKS7	0	0	1	1	GG	AA	AA	GG	GA	AG	00	GG	TC	CC	GG	CA	GA	GA	GG
SKS8	SKS8	0	0	1	1	GG	AA	AA	GC	GA	AG	TC	GG	CC	TC	AG	AA	AA	GA	GG
SKS9	SKS9	0	0	2	1	GG	GA	AG	GC	00	AG	00	GG	TC	TT	GG	AA	AA	GA	TG
SKS10	SKS10	0	0	1	1	GG	AA	AA	CC	AA	GG	00	GG	TT	TC	GG	CA	GA	GA	GG
SKS11	SKS11	0	0	1	1	GG	AA	AG	CC	GA	AG	00	AG	CC	TC	GG	CA	GA	GA	GG
SKS12	SKS12	0	0	1	1	GG	AA	AA	CC	GA	AG	TC	GG	CC	CC	GG	AA	00	GA	TG
SKS13	SKS13	0	0	2	1	GG	AA	AG	GC	GG	AG	00	AG	TC	00	GG	CA	GA	GG	TG
SKS14	SKS14	0	0	1	1	GG	00	AA	GC	AA	GG	00	AG	CC	CC	AG	CA	GA	GA	TT
SKS15	SKS15	0	0	2	1	AA	GG	GG	GC	GG	AA	CC	GG	TC	CC	GG	AA	AA	AA	TG
SKS16	SKS16	0	0	2	1	GG	AA	AG	CC	GA	AG	00	AA	TC	TT	GG	AA	AA	AA	GG
SKS17	SKS17	0	0	1	1	GG	GG	GG	CC	AA	GG	TT	GG	TT	TC	AG	CC	GG	GG	TG
SKS18	SKS18	0	0	2	1	GG	GA	GG	GC	AA	GG	00	GG	CC	TC	GG	AA	AA	AA	GG
SKS19	SKS19	0	0	1	1	GG	AA	AA	CC	AA	AG	TC	GG	TC	CC	GG	AA	AA	AA	GG
SKS20	SKS20	0	0	2	1	AG	GA	AG	CC	GG	AG	00	GG	TC	CC	GG	CA	GA	GA	TG
SKS22	SKS22	0	0	2	1	AG	GA	00	GC	GA	AG	00	GG	TC	TC	AG	AA	AA	GA	GG
SKS23	SKS23	0	0	1	1	GG	AA	AA	GC	GG	AG	TC	GG	CC	TC	GG	AA	AA	AA	TG
SKS26	SKS26	0	0	2	1	GG	AA	AA	GC	GG	AA	CC	GG	TC	CC	GG	CC	GG	GG	GG
SKS27	SKS27	0	0	2	1	AG	GA	AG	GC	GA	AG	00	GG	TT	00	GG	CA	GA	GA	TG
SKS30	SKS30	0	0	2	2	GG	AA	AG	GG	AA	GG	TT	GG	TC	TC	GG	CA	GA	GA	TG
SKS33	SKS33	0	0	2	1	AA	GG	GG	CC	GA	AG	00	GG	CC	TC	AG	CA	GA	GG	TG
SKS35	SKS35	0	0	2	1	GG	AA	AA	GG	GA	GG	TT	GG	TT	TC	AG	CA	GA	GA	TT
SKS36	SKS36	0	0	2	1	AG	GA	AG	GG	GA	GG	TT	GG	CC	TC	GG	AA	AA	AA	TG
SKS37	SKS37	0	0	2	1	AG	GA	AG	CC	AA	GG	00	GG	TC	TC	GG	CA	GA	GG	GG
SKS40	SKS40	0	0	1	1	AG	GA	GG	CC	00	AA	CC	AG	TT	00	GG	CA	GA	GA	GG
SKS42	SKS42	0	0	1	1	AG	GG	GG	GC	GA	AG	00	GG	CC	00	GG	CA	00	00	GG
SKS43	SKS43	0	0	1	1	AG	GA	AG	GC	GA	GG	TT	AG	TT	CC	GG	AA	00	AA	GG
SKS46	SKS46	0	0	1	1	GG	AA	AG	CC	AA	GG	00	GG	CC	CC	GG	CA	GA	GA	GG
SKS48	SKS48	0	0	1	1	GG	AA	AA	GC	GA	AA	CC	AG	TC	TC	GG	AA	AA	AA	TG
SKS49	SKS49	0	0	1	1	AG	GA	AG	GC	AA	GG	00	GG	TC	TT	GG	AA	AA	GA	GG
SKS50	SKS50	0	0	1	1	GG	AA	AA	GC	GA	GG	TC	AG	TC	CC	GG	CA	GA	GA	GG
SKS51	SKS51	0	0	1	1	00	AA	AA	GC	GA	AG	00	GG	TC	00	AG	AA	00	00	TG
SKS55	SKS55	0	0	1	1	AG	00	AG	GC	AA	GG	TT	GG	CC	TC	GG	CC	GG	GG	GG
SKS56	SKS56	0	0	1	1	GG	AA	AA	CC	GA	AG	TC	AA	TC	CC	AG	CA	GA	GA	GG
SKS59	SKS59	0	0	1	1	AA	GA	AG	CC	GG	AG	TC	GG	CC	TC	GG	CA	GA	GG	GG
SKS60	SKS60	0	0	2	1	GG	AA	AA	GC	00	GG	00	AA	TT	CC	AG	AA	AA	AA	GG
SKS61	SKS61	0	0	2	1	GG	GA	AG	CC	GG	AG	00	GG	TC	CC	GG	AA	AA	AA	GG
SKS62	SKS62	0	0	2	1	GG	GG	GG	CC	GA	AG	00	AG	CC	CC	AG	AA	AA	GA	TG
SKS63	SKS63	0	0	2	1	GG	AA	AA	CC	GA	AG	00	GG	CC	CC	AG	AA	AA	GA	GG
SKS64	SKS64	0	0	2	1	GG	AA	AA	GC	GG	AA	CC	AG	TC	00	AG	CA	GA	GA	GG
SKS67	SKS67	0	0	2	1	AG	GA	AG	CC	GG	AG	00	GG	CC	TC	GG	AA	AA	GA	GG
SKS68	SKS68	0	0	2	1	GG	AA	AG	GC	AA	GG	TT	AG	CC	CC	GG	CA	GA	GA	TG
SKS70	SKS70	0	0	1	1	AG	GA	00	GC	AA	GG	00	GG	TC	00	GG	AA	AA	GA	GG
SKS72	SKS72	0	0	1	1	AG	GA	AG	CC	GG	AG	TC	AG	TC	CC	GG	AA	AA	GG	TG
SKS73	SKS73	0	0	1	1	GG	AA	AA	GC	GG	AG	00	GG	CC	00	GG	AA	AA	AA	TG
SKS78	SKS78	0	0	1	1	GG	AA	AA	CC	GG	AA	CC	GG	CC	TC	GG	AA	AA	AA	TG
SKS79	SKS79	0	0	1	1	GG	AA	AG	GC	00	GG	00	GG	TT	CC	GG	CA	GA	GA	GG
SKS82	SKS82	0	0	2	1	GG	GA	AG	CC	GG	AG	00	GG	TC	CC	AG	AA	AA	AA	GG
SKS83	SKS83	0	0	2	2	AG	GA	AG	CC	GA	AG	TC	AG	TC	CC	GG	CA	GA	GA	TG
SKS84	SKS84	0	0	1	1	GG	GA	AG	CC	GA	GG	TT	GG	CC	00	GG	AA	AA	AA	TG
SKS86	SKS86	0	0	2	1	AA	GG	GG	GC	AA	GG	00	GG	TT	TC	GG	AA	AA	AA	TG
SKS93	SKS93	0	0	2	1	GG	GA	AG	CC	GA	AG	00	AG	TC	TC	AG	AA	AA	GA	GG
SKS95	SKS95	0	0	2	1	AG	GA	GG	CC	AA	GG	TT	GG	TC	CC	GG	CA	00	GA	TG
SKS96	SKS96	0	0	2	1	AG	GA	GG	GG	GA	AA	CC	AG	CC	TC	AG	AA	AA	GA	GG
SKS97	SKS97	0	0	1	2	GG	GA	AG	CC	GA	AG	TC	AG	TC	TT	GG	AA	AA	AA	GG
SKS98	SKS98	0	0	2	1	AG	GA	AG	CC	AA	GG	CC	GG	CC	TC	GG	AA	AA	GG	TG
SKS99	SKS99	0	0	2	1	AG	GA	00	GC	GG	AA	00	GG	TC	00	GG	CA	GA	GA	TG
SKS100	SKS100	0	0	1	1	GG	AA	AA	CC	00	GG	TT	AG	TT	CC	GG	AA	AA	AA	TG
SKS102	SKS102	0	0	2	1	GG	AA	AA	GC	GA	AA	CC	GG	TC	TC	GG	AA	00	GA	GG
SKS103	SKS103	0	0	2	1	GG	GA	00	GC	AA	GG	00	GG	TC	TC	GG	AA	AA	AA	TG
SKS104	SKS104	0	0	2	1	AG	GA	GG	GC	GG	AG	CC	AG	TC	TC	AG	CC	GG	GG	TG
SKS105	SKS105	0	0	2	1	GG	00	AG	GG	GG	00	00	00	TC	TC	AG	AA	AA	AA	GG
SKS106	SKS106	0	0	2	1	GG	GA	AG	GG	00	GG	TT	GG	TC	00	AG	CA	GA	GA	GG
SKS107	SKS107	0	0	2	1	GG	AA	AG	CC	AA	GG	TT	AG	CC	CC	AG	AA	AA	GA	TG
SKS108	SKS108	0	0	2	1	AG	GA	GG	CC	00	GG	00	AG	CC	CC	AG	AA	AA	GA	TG
SKS111	SKS111	0	0	2	1	AG	GA	AG	CC	AA	GG	TT	GG	CC	00	AG	CA	GA	GA	TG
SKS112	SKS112	0	0	1	1	AA	GG	GG	CC	AA	GG	00	GG	CC	CC	GG	AA	AA	AA	00
SKS113	SKS113	0	0	1	1	AG	GG	GG	GC	GG	GG	00	GG	TC	CC	AG	AA	AA	GG	TG
SKS114	SKS114	0	0	1	2	AG	GA	AG	GG	GG	AA	CC	GG	TC	TC	GG	AA	AA	AA	TG
SKS116	SKS116	0	0	1	1	GG	GA	00	CC	GA	AG	00	GG	TT	00	AG	AA	AA	AA	GG
SKS118	SKS118	0	0	2	1	GG	GA	00	GC	GA	AG	00	AG	CC	CC	AG	AA	AA	AA	GG
SKS119	SKS119	0	0	2	1	GG	AA	00	GC	00	AG	00	AG	CC	TC	GG	CA	GA	GA	GG
SKS120	SKS120	0	0	2	1	GG	GA	AG	GG	GG	AG	TC	GG	TC	TC	GG	AA	00	AA	TT
SKS121	SKS121	0	0	2	1	GG	AA	AA	CC	GG	AG	00	GG	CC	CC	AG	CA	GA	GA	GG
SKS122	SKS122	0	0	2	1	AG	GA	AG	GC	AA	GG	TT	GG	CC	TC	AG	CC	GG	GG	GG
SKS123	SKS123	0	0	2	1	AG	GA	AG	GC	AA	GG	00	GG	CC	TC	AG	CC	GG	GG	GG
SKS124	SKS124	0	0	2	1	GG	AA	AA	GC	GG	AA	CC	AG	CC	TC	GG	AA	AA	GA	TG
SKS130	SKS130	0	0	2	1	GG	AA	AA	CC	AA	GG	TT	GG	TC	00	GG	AA	AA	AA	GG
SKS132	SKS132	0	0	2	2	GG	00	GG	GG	GA	AG	TC	GG	TC	CC	AA	AA	AA	AA	TG
SKS135	SKS135	0	0	1	2	AG	GG	GG	GG	GG	AA	CC	GG	TC	TC	GG	AA	AA	AA	GG
SKS142	SKS142	0	0	1	1	GG	AA	AA	CC	GA	AG	CC	GG	TT	TT	GG	CA	GA	GA	GG
SKS145	SKS145	0	0	1	1	AG	GA	GG	GC	GA	AG	TC	AA	CC	CC	GG	AA	AA	AA	TG
SKS146	SKS146	0	0	1	1	GG	AA	AA	CC	GA	GG	TT	GG	CC	TC	AG	CA	GA	GA	GG
SKS153	SKS153	0	0	2	1	GG	AA	AG	GG	GG	AA	CC	AG	TC	TC	AG	CA	GA	GA	GG
SKS162	SKS162	0	0	2	1	GG	AA	AA	GG	GA	AG	TC	GG	CC	CC	GG	CA	00	GG	TG
SKS163	SKS163	0	0	2	1	AG	GA	AG	CC	AA	GG	TT	AG	TT	TC	AG	CA	GA	GA	TG
SKS166	SKS166	0	0	2	1	AG	GA	GG	GC	GA	AG	TC	GG	TC	CC	GG	CA	GA	GA	GG
SKS168	SKS168	0	0	2	1	AG	GA	AG	CC	GG	AG	TC	GG	CC	TC	GG	CA	00	GG	GG
SKS170	SKS170	0	0	2	1	AG	GA	AG	GC	GA	GG	TC	AG	TT	TC	AG	AA	AA	AA	TG
SKS172	SKS172	0	0	1	1	AG	GA	AG	CC	GA	GG	TC	GG	CC	TT	AG	CC	GA	GG	TG
SKS173	SKS173	0	0	1	1	GG	AA	AA	GC	AA	AG	TC	GG	TT	CC	GG	CA	GA	GA	GG
SKS174	SKS174	0	0	1	1	AG	GA	AG	GC	AA	GG	TT	AG	CC	CC	GG	AA	AA	AA	GG
SKS177	SKS177	0	0	1	1	GG	AA	AA	CC	GA	GG	TC	AG	TC	TC	GG	CA	GA	GA	GG
SKS178	SKS178	0	0	2	2	AG	GA	AG	CC	AA	GG	TT	AG	CC	TC	AG	CA	GA	GA	GG
SKS179	SKS179	0	0	2	1	GG	AA	AA	GC	GG	AG	TC	GG	CC	TC	AG	AA	AA	AA	TG
SKS181	SKS181	0	0	2	1	AG	GA	AG	GC	GG	AA	CC	AG	TC	TC	GG	AA	AA	AA	GG
SKS182	SKS182	0	0	2	1	AG	GA	GG	GC	GA	AG	CC	AG	CC	CC	AG	AA	AA	AA	TG
SKS184	SKS184	0	0	2	1	GG	AA	AA	GC	GA	AG	TC	GG	TT	TC	AG	CA	GA	GA	GG
SKS185	SKS185	0	0	2	1	AG	GA	GG	GC	GG	AG	CC	AG	TC	TC	AG	CC	GG	GG	TG
SKS190	SKS190	0	0	2	1	GG	AA	AG	CC	GA	GG	TT	GG	TC	CC	GG	CA	GA	GG	TG
SKS193	SKS193	0	0	1	1	AG	GA	AG	CC	GA	GG	TT	GG	TC	TC	GG	CC	00	GG	GG
SKS194	SKS194	0	0	2	1	GG	AA	AA	GC	GA	AG	TC	GG	TC	TT	GG	CA	GA	GA	TG
SKS197	SKS197	0	0	1	1	AA	GG	GG	CC	GA	AG	TC	AG	TC	CC	GG	AA	AA	AA	GG
SKS198	SKS198	0	0	1	1	AG	GG	GG	GC	GA	AA	CC	AA	TC	TC	GG	AA	AA	AA	GG
SKS201	SKS201	0	0	1	1	GG	AA	AA	CC	AA	AG	TC	GG	CC	TC	AG	CA	GA	GA	GG
SKS203	SKS203	0	0	1	1	AG	GA	AG	GC	GA	AG	TC	AG	TC	TC	GG	AA	AA	GA	GG
SKS205	SKS205	0	0	1	1	AG	GA	AG	GC	GG	GG	TC	AG	TT	TC	GG	AA	AA	AA	TG
SKS206	SKS206	0	0	1	1	AG	GA	AG	CC	AA	GG	TT	GG	CC	TC	GG	AA	AA	AA	TG
SKS208	SKS208	0	0	1	1	GG	AA	AA	GC	AA	GG	CC	GG	TC	TC	AG	AA	AA	AA	TG
SKS212	SKS212	0	0	1	1	AG	GA	AG	CC	GA	AG	TC	GG	CC	CC	AG	CA	GA	GA	GG
SKS214	SKS214	0	0	1	1	AA	GG	GG	GC	AA	GG	TC	GG	CC	TT	GG	CA	GA	GA	TG
SKS215	SKS215	0	0	1	1	AA	GG	GG	GC	AA	GG	TC	GG	TC	TC	GG	CA	GA	GA	GG
SKS216	SKS216	0	0	1	1	GG	AA	AA	CC	AA	GG	TC	GG	CC	TT	GG	CA	GA	GA	TG
SKS217	SKS217	0	0	1	1	GG	GA	AG	GC	GA	GG	TT	AG	TC	TT	GG	CA	GA	GA	GG
SKS219	SKS219	0	0	1	1	GG	GA	GG	CC	GG	AA	CC	GG	TT	TC	AG	AA	AA	AA	GG
SKS222	SKS222	0	0	1	1	AG	GA	AG	GG	AA	GG	TC	AG	CC	TC	GG	CC	GG	GG	TT
SKS225	SKS225	0	0	2	1	AG	GA	AG	CC	AA	GG	TC	AG	TC	TT	GG	CA	GA	GA	GG
SKS227	SKS227	0	0	2	1	GG	GA	AG	GC	AA	GG	TT	AG	TT	TT	GG	AA	AA	AA	GG
SKS228	SKS228	0	0	2	1	AA	GG	GG	GC	GA	AG	TC	AG	TT	TC	AG	CA	GA	GA	GG
SKS230	SKS230	0	0	2	1	AG	GA	AG	GG	GA	AG	CC	AG	CC	TC	GG	AA	AA	GA	TG
SKS231	SKS231	0	0	2	1	AG	00	AG	CC	AA	GG	TC	GG	TT	TC	AG	CA	GA	GG	TG
SKS232	SKS232	0	0	2	1	AG	GA	AG	CC	AA	GG	TC	GG	CC	CC	AG	AA	AA	AA	TG
SKS233	SKS233	0	0	2	1	GG	AA	AA	CC	AA	GG	TT	GG	TT	CC	GG	CC	00	GG	TG
SKS234	SKS234	0	0	2	1	GG	AA	AA	CC	GG	AA	CC	GG	TC	TC	GG	CA	GA	GA	TG
SKS235	SKS235	0	0	2	1	GG	GA	AG	GC	AA	GG	TT	GG	TT	CC	GG	CA	GA	GG	GG
SKS236	SKS236	0	0	2	1	GG	AA	AA	CC	GA	GG	TT	GG	CC	CC	GG	AA	00	GA	TG
SKS238	SKS238	0	0	2	1	AG	GA	AG	CC	GG	AA	CC	GG	CC	CC	GG	CA	GA	GA	TG
SKS239	SKS239	0	0	2	1	GG	AA	AG	CC	GA	GG	TT	GG	TC	TC	AG	CA	GA	GA	TT
SKS242	SKS242	0	0	2	1	AG	GA	GG	GG	GA	GG	TC	GG	TC	TT	GG	AA	AA	GA	GG
SKS243	SKS243	0	0	2	1	GG	AA	AA	GC	GA	AG	TC	GG	TC	CC	AG	CA	00	GA	GG
SKS244	SKS244	0	0	2	2	GG	AA	AA	GC	GA	AG	TC	AG	CC	CC	GG	CA	GA	GA	GG
SKS245	SKS245	0	0	2	1	GG	AA	AG	CC	GA	AG	TC	GG	TC	CC	AG	AA	AA	GA	TG
SKS246	SKS246	0	0	2	1	AG	GA	AG	GC	GG	AA	CC	GG	TC	CC	GG	CA	00	GA	TT
SKS248	SKS248	0	0	2	1	GG	AA	AA	CC	GA	AG	TC	GG	TC	CC	GG	AA	00	AA	TT
SKS249	SKS249	0	0	2	1	GG	00	AA	GC	GA	GG	00	GG	CC	TC	GG	AA	AA	AA	GG
SKS250	SKS250	0	0	2	1	GG	AA	GG	GC	GA	AG	TC	GG	TT	CC	GG	AA	AA	GA	GG
SKS252	SKS252	0	0	2	1	GG	AA	AG	GG	AA	GG	TT	GG	TC	TT	GG	CA	00	GA	TG
SKS253	SKS253	0	0	2	1	GG	AA	AA	CC	GA	GG	TT	GG	TC	TC	GG	AA	AA	AA	TT
SKS255	SKS255	0	0	1	1	GG	GG	GG	GC	GA	GG	TC	AG	CC	CC	AG	AA	AA	GA	GG
SKS257	SKS257	0	0	1	1	GG	GA	AG	GG	AA	GG	TC	GG	TC	CC	GG	AA	AA	GA	TG
SKS258	SKS258	0	0	1	1	GG	AA	AG	CC	GG	AA	CC	AG	TC	CC	AG	CA	GA	GA	TG
SKS259	SKS259	0	0	2	1	AG	GA	AG	CC	AA	GG	TT	AG	CC	TC	AG	CC	GG	GG	TT
SKS263	SKS263	0	0	1	1	GG	AA	AG	GC	GA	AG	TC	GG	TC	CC	GG	CA	GA	GA	TG
SKS264	SKS264	0	0	1	1	AG	GA	AG	CC	GA	AG	TC	GG	CC	CC	AG	CA	GA	GA	TG
SKS265	SKS265	0	0	1	1	AG	GG	GG	GC	GG	AG	TC	GG	TC	TC	GG	AA	AA	AA	TG
SKS267	SKS267	0	0	1	1	GG	AA	AA	GC	AA	AG	CC	00	TC	TT	GG	CA	00	GA	GG
SKS269	SKS269	0	0	2	1	AG	GA	AG	GC	GG	GG	TT	AG	TC	CC	GG	AA	AA	AA	GG
SKS270	SKS270	0	0	2	1	GG	AA	AA	GC	GA	AG	TC	GG	TT	TC	GG	AA	AA	AA	TG
SKS271	SKS271	0	0	2	1	AA	GG	GG	CC	AA	GG	TT	GG	CC	CC	GG	CA	GA	GA	GG
SKS272	SKS272	0	0	2	1	GG	AA	AA	GC	GG	AG	TC	GG	TT	TT	GG	AA	AA	GA	GG
SKS273	SKS273	0	0	2	1	AG	GA	AG	GC	GG	AG	TC	AG	TC	TC	GG	AA	00	AA	GG
SKS275	SKS275	0	0	2	1	GG	AA	AA	CC	GA	GG	TC	GG	TC	CC	GG	AA	00	GG	GG
SKS277	SKS277	0	0	2	1	GG	AA	AA	CC	GA	AG	TC	GG	CC	CC	AG	CA	GA	GA	GG
SKS278	SKS278	0	0	2	1	GG	AA	AG	CC	GA	AA	CC	AG	TT	TC	GG	CA	GA	GA	TG
SKS279	SKS279	0	0	1	1	AG	GA	AG	CC	GA	AG	TC	GG	TC	TT	GG	CA	00	00	TG
SKS281	SKS281	0	0	1	1	GG	AA	AA	GC	AA	GG	TC	AG	CC	TC	GG	AA	00	AA	GG
SKS283	SKS283	0	0	2	2	GG	GA	AG	GC	GA	GG	TC	AG	CC	TC	GG	CA	GA	GA	TG
SKS284	SKS284	0	0	2	2	AG	GA	AG	GC	GA	AA	CC	GG	TC	TT	GG	AA	AA	AA	GG
SKS286	SKS286	0	0	2	1	AG	GA	AG	CC	GA	AG	TC	AG	TC	CC	GG	AA	AA	GA	TG
SKS289	SKS289	0	0	2	1	AG	GA	GG	GC	GA	GG	TT	GG	TC	TC	AG	CC	GG	GG	TG
SKS291	SKS291	0	0	2	1	GG	AA	AG	CC	GA	AG	TC	GG	CC	TC	AG	CC	00	GG	GG
SKS297	SKS297	0	0	2	1	GG	AA	AA	CC	GA	AG	CC	GG	TC	CC	GG	CA	GA	GG	TT
SKS316	SKS316	0	0	2	1	GG	GA	AG	CC	GA	AG	TC	AG	TC	TT	GG	AA	AA	GA	GG
SKS365	SKS365	0	0	1	2	GG	AA	AG	CC	GG	AA	CC	GG	TC	TT	AG	CA	GA	GG	TG
SKS398	SKS398	0	0	2	2	GG	AA	AA	GC	GA	GG	TT	GG	CC	TC	GG	CA	GA	GA	TG
SKS405	SKS405	0	0	2	1	AG	GA	AG	GC	GA	AG	TC	AG	TC	CC	GG	AA	AA	GA	TG
SKS429	SKS429	0	0	1	1	GG	AA	AA	GC	GA	GG	TC	AA	TT	TC	AG	AA	AA	AA	GG
SKS434	SKS434	0	0	1	1	GG	AA	AA	GC	GG	AA	CC	AG	TC	CC	AG	CA	GA	GA	GG
SKS444	SKS444	0	0	1	1	GG	AA	AG	CC	GA	AG	TC	GG	TC	TC	GG	AA	AA	AA	TG
SKS457	SKS457	0	0	1	2	GG	AA	GG	GC	GA	GG	TC	GG	TC	TT	GG	CC	00	GG	TG
SKS458	SKS458	0	0	1	1	GG	AA	AA	GC	AA	AG	TC	GG	CC	CC	AG	AA	00	AA	GG
SKS469	SKS469	0	0	2	1	GG	AA	AA	GC	GA	AG	TC	GG	TC	TC	GG	AA	00	GA	00
SKS473	SKS473	0	0	2	2	GG	AA	AA	GC	AA	GG	TT	GG	CC	TC	GG	CC	00	GG	GG
SKS474	SKS474	0	0	2	2	AG	GG	GG	GC	GA	AG	TC	AG	CC	TT	GG	AA	AA	AA	TG
SKS481	SKS481	0	0	2	1	AG	GA	AG	GC	GA	AG	TC	AG	CC	TC	GG	CA	GA	GA	GG
SKS485	SKS485	0	0	2	1	AG	GA	AG	CC	GG	AG	TC	GG	TC	CC	AG	CC	GG	GG	GG
SKS487	SKS487	0	0	2	2	GG	AA	AA	CC	GA	AG	TC	GG	TC	TC	GG	AA	AA	AA	GG
SKS494	SKS494	0	0	2	1	AG	GA	GG	CC	GA	AG	TC	GG	TC	CC	AG	CA	GA	GG	GG
SKS499	SKS499	0	0	2	1	GG	AA	AA	CC	GA	GG	TT	AG	TC	TC	AG	CA	GA	GA	GG
SKS509	SKS509	0	0	1	1	AA	GG	GG	CC	AA	GG	TT	AG	CC	TC	GG	CA	GA	GA	TG
SKS512	SKS512	0	0	1	1	GG	AA	AG	GC	GA	AG	CC	GG	TC	TC	GG	CA	GA	GA	GG
SKS513	SKS513	0	0	1	1	GG	AA	AA	GG	GG	GG	TC	GG	CC	TC	AG	AA	AA	GA	TG
SKS528	SKS528	0	0	2	1	AG	GG	GG	00	GG	AA	CC	AG	CC	CC	00	CA	GA	GA	GG
SKS540	SKS540	0	0	1	2	GG	GA	AG	GC	GA	AG	TC	GG	TC	TC	GG	AA	AA	GA	TG
SKS548	SKS548	0	0	1	1	AA	GG	GG	CC	AA	GG	TT	GG	CC	CC	GG	AA	AA	AA	TG
SVL18	SVL18	0	0	2	2	GG	GA	AG	GC	GG	GG	TT	AA	TC	TC	AG	AA	AA	AA	GG
SVL22	SVL22	0	0	1	1	GG	AA	AA	CC	GA	AG	CC	GG	CC	TC	GG	AA	AA	GA	GG
SVL56	SVL56	0	0	2	1	GG	AA	AA	GC	GA	GG	TC	GG	TT	TC	GG	CA	GA	GA	GG
SVL63	SVL63	0	0	1	1	GG	AA	AA	GC	AA	GG	TT	AG	CC	TC	GG	AA	AA	AA	GG
SVL69	SVL69	0	0	2	1	GG	AA	AA	GC	GA	AA	CC	AG	CC	CC	AG	AA	AA	GA	TG
TOP1	TOP1	0	0	2	2	GG	AA	AA	GG	GA	GG	TT	AA	TT	TC	GG	AA	AA	AA	TG
TOP2	TOP2	0	0	2	2	GG	GA	AG	GC	GG	AG	TC	GG	TC	TC	AG	AA	AA	AA	TG
TOP3	TOP3	0	0	2	2	AG	GA	AG	GC	GG	AG	TT	GG	TC	CC	AG	CA	GA	GG	GG
TOP4	TOP4	0	0	2	2	AG	00	GG	GC	AA	GG	TT	GG	TC	TT	GG	CA	GA	GA	TG
TOP7	TOP7	0	0	2	2	GG	AA	AA	GC	GG	AA	CC	AG	CC	TC	GG	CA	GA	GA	GG
TOP8	TOP8	0	0	2	2	GG	GA	GG	CC	AA	AG	CC	GG	TC	CC	GG	CC	GG	GG	GG
TOP9	TOP9	0	0	1	2	GG	GA	GG	GC	GG	AA	CC	GG	CC	TC	AG	AA	AA	GA	GG
TOP10	TOP10	0	0	2	2	GG	AA	AA	GC	GA	AG	TC	AG	TC	TT	GG	CC	00	GG	GG
TOP11	TOP11	0	0	2	2	GG	GA	AG	GC	GA	AG	TC	AG	CC	TC	AG	AA	AA	AA	GG
TOP12	TOP12	0	0	2	2	AA	GG	GG	CC	GA	AA	CC	GG	TC	TC	GG	AA	AA	AA	TG
TOP13	TOP13	0	0	1	2	GG	AA	AG	GC	GG	AA	CC	AG	TC	TC	GG	CA	GA	GA	GG
TOP14	TOP14	0	0	2	2	GG	AA	AA	CC	GA	AG	TC	AG	TC	TT	AG	CA	GA	GA	TG
TOP15	TOP15	0	0	2	2	AG	GG	GG	CC	GG	AA	CC	GG	CC	CC	GG	AA	AA	AA	TG
TOP16	TOP16	0	0	2	2	GG	GA	GG	GC	GA	AG	CC	GG	CC	TC	GG	AA	AA	AA	GG
TOP17	TOP17	0	0	2	2	GG	AA	AG	CC	AA	GG	TC	AG	TT	TC	AG	CA	GA	GA	GG
TOP18	TOP18	0	0	1	2	AA	GG	GG	GC	GG	AA	CC	GG	CC	CC	GG	AA	AA	AA	TG
TOP20	TOP20	0	0	1	2	AG	GA	AG	GC	GA	AG	CC	AG	TT	TC	GG	AA	AA	AA	TG
TOP21	TOP21	0	0	1	2	AG	GA	AG	GC	GA	AG	TC	AG	TC	TC	GG	AA	AA	AA	TG
TOP22	TOP22	0	0	1	2	AG	GA	AG	GC	GA	GG	TT	AG	CC	CC	AG	AA	AA	GA	GG
TOP24	TOP24	0	0	1	2	GG	AA	AA	CC	GG	AA	CC	GG	CC	TT	GG	AA	AA	GA	TG
TOP25	TOP25	0	0	1	2	AG	GA	AG	GC	AA	GG	TC	GG	TC	CC	GG	AA	AA	AA	GG
TOP26	TOP26	0	0	1	2	GG	00	AG	GC	GA	AG	CC	AG	TC	TC	AG	AA	AA	AA	GG
TOP28	TOP28	0	0	1	2	GG	GA	AG	CC	GA	AG	TC	AA	TT	TT	GG	AA	AA	AA	GG
TOP30	TOP30	0	0	1	2	AG	GA	GG	GG	AA	GG	TC	GG	CC	TC	GG	CA	GA	GA	GG
TOP34	TOP34	0	0	2	2	AG	GA	AG	GC	GA	GG	TT	AG	TC	CC	AG	AA	AA	AA	GG
TOP35	TOP35	0	0	1	2	GG	GA	GG	GG	GA	AA	CC	AA	CC	TC	GG	AA	AA	AA	GG
TOP37	TOP37	0	0	2	2	AG	GA	AG	GC	GA	AG	CC	GG	TC	TC	GG	CA	GA	GA	GG
TOP38	TOP38	0	0	1	2	AG	GA	AG	GC	AA	GG	TT	AA	TC	CC	AG	CA	GA	GA	GG
TOP40	TOP40	0	0	2	2	GG	GA	AG	GG	AA	GG	TC	GG	TC	TC	AG	AA	AA	AA	GG
TOP41	TOP41	0	0	2	2	AG	GA	GG	GG	GG	AG	CC	AG	CC	CC	GG	CA	GA	GA	TG
TOP44	TOP44	0	0	2	2	GG	GA	AG	CC	GA	AG	CC	GG	TC	TC	GG	AA	AA	GA	GG
TOP46	TOP46	0	0	2	2	GG	00	AA	GC	GA	AG	TC	GG	00	TC	AG	CA	GA	GA	GG
TOP47	TOP47	0	0	2	2	GG	AA	AG	GG	GA	AG	CC	GG	TT	TC	GG	CA	GA	GA	TG
TOP49	TOP49	0	0	2	2	GG	AA	GG	GC	GA	AG	TC	AG	TC	TT	GG	CA	GA	GA	TG
TOP52	TOP52	0	0	2	2	AG	GA	AG	GC	GG	AG	TC	AG	TT	CC	GG	AA	AA	AA	GG
TOP53	TOP53	0	0	2	2	AG	GA	GG	GC	GG	AA	CC	AG	TT	TC	AG	AA	AA	AA	GG
TOP54	TOP54	0	0	1	2	AG	GA	GG	CC	GG	AA	CC	AG	TC	CC	GG	CA	GA	GA	GG
TOP55	TOP55	0	0	1	2	GG	00	AA	GC	GG	AG	TC	AG	TT	TC	AG	CA	GA	GG	TG
TOP56	TOP56	0	0	1	2	AG	GA	GG	GC	GG	AG	TC	GG	TC	TC	GG	AA	AA	AA	TG
TOP58	TOP58	0	0	1	2	GG	GA	AG	GG	GA	AG	TC	GG	TT	TC	AG	AA	AA	AA	GG
TOP59	TOP59	0	0	1	2	AG	00	AG	CC	GA	GG	TT	GG	TC	TC	GG	AA	AA	AA	GG
TOP61	TOP61	0	0	1	2	GG	AA	AG	GC	GA	AG	CC	GG	TC	TC	GG	AA	AA	AA	GG
TOP68	TOP68	0	0	2	2	AG	GA	AG	GC	GA	AG	TC	GG	TC	CC	GG	AA	AA	GA	GG
TOP79	TOP79	0	0	1	2	AG	GA	AG	CC	GG	AG	TC	AA	TC	TC	GG	CA	GA	GA	GG
TOP85	TOP85	0	0	1	2	AG	GA	AG	GG	AA	GG	TT	GG	TC	TC	GG	AA	AA	AA	GG
RKP190	RKP190	0	0	2	1	GG	AA	AG	CC	GA	GG	TT	GG	TC	TT	GG	CA	GA	GG	TG
SVL2	SVL2	0	0	2	2	AG	GG	GG	CC	GG	AG	TC	AG	TC	CC	GG	AA	AA	AA	TG
EOK199	EOK199	0	0	1	2	GG	AA	AG	GC	GG	AA	CC	GG	TC	CC	AG	AA	AA	AA	TG

## Sheet: 2ndphase
SN	Family ID	Individual ID	Paternal ID	Maternal ID	Sex	Phenotype	rs6598860	rs4589135	rs11247594	rs6733868	rs3021408	rs11128935	rs3804562	rs6568819	rs2177567	rs907092	rs757412	rs8074078	rs3935969	rs6504550	rs17003998
1	DAV309	D02	0	0	2	1	GG	AA	00	GC	TC	TC	TC	CC	TC	GG	AG	00	00	GG	TG
3	FAS127	C04	0	0	1	1	AG	GA	00	GC	TT	TC	CC	TC	CC	GG	GG	GT	00	CG	GG
4	SVI18	A03	0	0	2	1	AG	GA	00	GC	TT	CC	TC	CC	CC	GG	GG	GG	CC	CC	TG
5	SVI59	E02	0	0	2	1	GG	GA	00	GG	TC	CC	TT	CC	TC	AG	GG	00	00	CG	GG
6	AGD10	O13	0	0	1	1	GG	AA	00	GG	TC	TC	CC	CC	TT	AG	GG	TT	TT	CG	TG
7	AGD100	N18	0	0	1	1	GG	AA	00	GG	TC	CC	TC	CC	TC	AG	GG	TT	TT	GG	TG
8	AGD101	P18	0	0	2	1	GG	AA	00	GG	TT	TC	CC	CC	00	GG	GG	GG	CC	CC	GG
9	AGD102	A19	0	0	1	2	GG	GA	00	GG	CC	TT	CC	CC	CC	GG	AG	TT	TT	GG	TT
10	AGD103	C19	0	0	2	1	GG	AA	AA	GC	TT	CC	TC	CC	00	AG	AA	TT	TT	GG	GG
11	AGD105	G19	0	0	2	1	AG	GA	00	GG	TC	TC	TC	CC	TC	GG	GG	GT	CT	CG	TT
12	AGD106	I19	0	0	1	1	AG	GA	AG	GG	TC	TC	TC	CC	TC	AG	GG	GT	CT	CG	GG
13	AGD108	M19	0	0	2	1	AG	GA	AG	GC	TC	CC	TT	CC	TT	AA	GG	TT	TT	GG	TG
14	AGD11	B13	0	0	1	2	AG	GA	00	GC	TC	TC	CC	TC	CC	GG	AG	TT	TT	GG	TG
15	AGD110	B19	0	0	1	1	AG	GA	AG	CC	TC	TC	00	TC	TC	AA	GG	TT	TT	GG	GG
16	AGD111	D19	0	0	1	1	GG	AA	AA	CC	TC	TC	CC	CC	TC	GG	GG	GT	CT	CG	GG
17	AGD112	F19	0	0	2	2	AG	GA	GG	CC	CC	TT	CC	CC	TC	AG	GG	GT	CT	CG	TG
18	AGD113	H19	0	0	1	2	AA	GG	GG	GC	CC	TC	TC	TT	TT	GG	GG	GT	CT	CG	GG
19	AGD114	J19	0	0	2	1	AG	GA	AG	GC	TT	CC	TC	CC	CC	AG	GG	TT	TT	GG	GG
20	AGD116	N19	0	0	1	1	00	GA	00	CC	TC	CC	TT	TC	CC	AG	AA	GG	CC	CC	TG
21	AGD117	P19	0	0	1	1	GG	AA	AA	GG	TC	CC	TC	TC	TC	00	AG	GT	CT	CG	GG
22	AGD119	A20	0	0	2	1	AG	GG	GG	GG	TT	CC	TC	CC	CC	AG	GG	GT	CT	CG	GG
23	AGD12	D13	0	0	2	2	00	GA	00	GC	TC	00	TC	TC	TT	AA	AA	GT	00	CG	TT
24	AGD122	C20	0	0	2	1	AG	GA	AG	CC	TC	TC	TC	TC	TT	AA	GG	GT	CT	CC	GG
25	AGD123	E20	0	0	1	1	AG	AA	AG	GC	TT	CC	TT	CC	TC	GG	GG	TT	TT	GG	GG
26	AGD124	G20	0	0	2	1	GG	AA	AA	CC	TC	TC	TC	CC	TC	AG	AG	TT	TT	GG	GG
27	AGD125	I20	0	0	2	1	GG	AA	AG	GG	CC	TC	00	CC	TC	GG	AG	TT	TT	GG	TG
28	AGD128	M20	0	0	1	1	00	GA	AG	CC	00	00	TC	CC	00	GG	GG	TT	TT	GG	GG
29	AGD129	O20	0	0	1	1	AG	GG	GG	GC	TC	TC	TC	CC	CC	AG	GG	TT	TT	GG	TG
30	AGD13	F13	0	0	1	1	GG	GA	00	CC	TT	CC	CC	TC	TT	AA	AG	GT	00	CG	00
31	AGD130	B20	0	0	1	1	GG	AA	GG	GC	CC	TT	CC	TC	TT	AG	GG	GT	CT	CG	TT
32	AGD131	D20	0	0	1	1	AG	GA	AG	GG	TC	TT	CC	TC	TC	AA	GG	GT	CT	CG	GG
33	AGD132	F20	0	0	1	1	GG	AA	AA	CC	TC	TC	TC	TC	CC	GG	GG	GT	CT	CG	GG
34	AGD133	H20	0	0	1	2	GG	AA	AA	CC	TC	TC	TC	00	CC	GG	GG	GT	CT	CG	GG
35	AGD135	J20	0	0	1	1	AG	GG	GG	CC	TT	CC	TC	TC	00	00	AG	GT	CT	CG	TG
36	AGD136	L20	0	0	2	1	AG	GA	AG	GC	TT	CC	TC	CC	TT	GG	GG	GT	CT	CG	GG
37	AGD137	N20	0	0	1	2	AG	GA	00	CC	CC	TT	CC	CC	TT	AG	GG	TT	TT	CG	TT
38	AGD138	P20	0	0	1	2	GG	AA	00	GC	CC	TT	CC	CC	TC	GG	AG	TT	TT	CC	TT
39	AGD139	A21	0	0	1	1	AG	GA	GG	GC	TC	TC	TC	CC	TC	GG	AG	GT	CT	CG	TG
40	AGD14	H13	0	0	1	2	GG	AA	AA	CC	CC	TT	CC	TT	TC	AG	GG	TT	TT	CG	GG
41	AGD140	C21	0	0	2	1	GG	AA	00	GC	CC	TT	CC	CC	CC	AA	GG	TT	00	CG	GG
42	AGD143	G21	0	0	2	1	GG	GA	GG	CC	CC	TC	TC	CC	CC	00	GG	TT	TT	GG	TG
43	AGD144	I21	0	0	2	1	AG	GA	AG	CC	TC	TC	CC	CC	TC	AG	GG	TT	TT	CG	GG
44	AGD145	K21	0	0	1	1	AG	GA	00	CC	TT	TC	TC	CC	CC	GG	GG	TT	TT	CG	GG
45	AGD146	M21	0	0	2	2	GG	AA	AA	CC	TC	00	CC	CC	TC	GG	GG	TT	TT	GG	GG
46	AGD147	O21	0	0	1	2	AG	GA	AG	GC	CC	TC	CC	CC	TC	GG	GG	TT	TT	GG	GG
47	AGD148	B21	0	0	1	2	GG	GA	AG	CC	TC	TC	TC	CC	CC	GG	GG	GT	CT	CC	GG
48	AGD149	D21	0	0	2	1	AG	GA	AG	CC	TC	CC	TC	CC	TC	GG	GG	TT	TT	GG	GG
49	AGD15	J13	0	0	1	2	AA	GG	GG	GC	CC	TT	CC	CC	TC	GG	AG	GT	CT	CG	TG
50	AGD150	F21	0	0	2	1	GG	GA	GG	GC	CC	TT	CC	TC	CC	AG	AG	TT	TT	GG	GG
51	AGD151	H21	0	0	1	2	AG	GA	AG	CC	CC	TC	00	TC	CC	GG	AG	TT	TT	GG	TG
52	AGD152	J21	0	0	1	1	GG	AA	AA	GC	TC	CC	TT	CC	CC	AG	GG	TT	TT	GG	GG
53	AGD153	L21	0	0	1	1	AG	GA	AG	GC	TC	TC	TC	TC	TT	AG	GG	GT	CT	CC	GG
54	AGD154	N21	0	0	1	2	GG	AA	00	GG	TC	TC	TC	CC	TT	AG	GG	GT	CT	CG	TG
55	AGD155	P21	0	0	1	1	GG	AA	AG	CC	TT	CC	TT	CC	CC	GG	GG	TT	TT	GG	TG
56	AGD156	A22	0	0	1	1	AG	GG	GG	GC	TC	CC	TC	CC	CC	AA	GG	TT	TT	CG	TG
57	AGD157	C22	0	0	1	1	GG	AA	AG	CC	CC	TC	TC	TC	TC	GG	AG	GT	CT	CG	GG
58	AGD158	E22	0	0	2	1	GG	GA	AG	GG	CC	TT	CC	CC	TC	AA	GG	GT	CT	CC	TG
59	AGD159	G22	0	0	2	2	GG	AA	00	GC	TC	TC	00	CC	TC	AG	GG	GT	CT	CC	TG
60	AGD16	L13	0	0	1	2	GG	GA	AG	GC	TC	TC	TC	CC	TT	AG	GG	GG	CC	CC	GG
61	AGD160	I22	0	0	1	1	AG	GA	AG	GC	TT	CC	TT	CC	CC	AG	GG	TT	TT	CG	TT
62	AGD162	M22	0	0	1	1	AG	GA	00	GC	TC	CC	TC	TT	TC	AG	GG	TT	TT	GG	GG
63	AGD163	O22	0	0	1	1	AA	GG	GG	CC	TC	TC	TC	TC	TC	GG	GG	TT	TT	GG	GG
64	AGD164	B22	0	0	1	1	GG	AA	AG	GC	TT	CC	CC	TC	TC	GG	AG	TT	TT	CG	GG
65	AGD165	D22	0	0	1	1	GG	AA	00	GC	TC	CC	TC	TC	TC	AA	GG	TT	TT	GG	TT
66	AGD166	F22	0	0	1	1	AG	GA	00	GG	TC	TC	TC	CC	TT	AG	GG	TT	TT	CG	TG
67	AGD167	H22	0	0	1	1	GG	AA	00	GC	CC	CC	TT	TC	CC	AG	GG	GT	CT	CC	TG
68	AGD168	J22	0	0	1	2	GG	AA	00	GC	TC	TC	CC	CC	TC	AG	AG	TT	TT	GG	TG
69	AGD17	N13	0	0	2	1	GG	AA	00	GC	TC	TC	CC	CC	TT	GG	AG	TT	TT	GG	TG
70	AGD171	N22	0	0	1	1	AG	GA	AG	CC	TC	TC	TC	CC	TC	AA	GG	GT	CT	CG	GG
71	AGD172	P22	0	0	2	1	GG	GA	AG	GG	TC	TC	TC	TT	TC	00	GG	GT	CT	CG	TG
72	AGD173	A23	0	0	2	1	GG	AA	AA	GC	TC	TT	CC	CC	TT	AA	GG	TT	TT	GG	GG
73	AGD174	C23	0	0	2	2	GG	AA	00	CC	TC	CC	00	TC	TC	GG	GG	GT	CT	CG	TG
76	AGD18	P13	0	0	2	1	GG	AA	AG	GC	TT	TC	TC	CC	TC	AG	AG	TT	TT	GG	GG
77	AGD180	O23	0	0	2	2	GG	AA	AG	CC	TT	CC	TT	CC	TC	GG	GG	TT	TT	CC	TT
78	AGD183	D23	0	0	2	1	GG	AA	AA	GG	TT	TC	TC	TC	TT	AG	AG	GT	CT	CG	GG
79	AGD184	F23	0	0	1	1	AA	GG	GG	CC	TC	TC	CC	CC	TC	AA	GG	TT	TT	GG	TT
80	AGD185	H23	0	0	1	1	AG	GA	AG	GC	TT	TC	00	CC	TT	GG	GG	GT	CT	CG	GG
81	AGD186	J23	0	0	1	1	GG	AA	00	CC	TC	TC	TC	CC	TC	AG	AA	TT	TT	CG	GG
82	AGD187	L23	0	0	1	1	00	GA	00	CC	TT	CC	TC	TC	TC	GG	AA	GT	CT	CG	TG
83	AGD188	N23	0	0	2	1	GG	AA	AA	GC	TT	CC	TC	CC	CC	GG	GG	TT	TT	GG	GG
84	AGD189	P23	0	0	1	1	AG	GG	GG	GG	CC	TC	00	TC	TC	00	GG	GG	CC	CC	TG
85	AGD190	A24	0	0	1	2	AG	GA	AG	CC	TT	CC	TT	CC	CC	00	AG	GG	CC	CC	GG
86	AGD2	C13	0	0	1	1	GG	AA	00	GC	TC	TC	CC	CC	CC	00	GG	TT	TT	CG	TG
87	AGD20	C14	0	0	1	1	AG	GA	AG	GC	CC	TT	CC	CC	TT	AA	GG	TT	TT	GG	TG
88	AGD21	E14	0	0	1	1	AG	GA	AG	CC	TC	CC	TT	TC	CC	AG	GG	TT	TT	GG	GG
89	AGD22	G14	0	0	1	1	GG	AA	00	CC	TC	TC	00	TC	CC	AA	GG	TT	TT	GG	TT
90	AGD23	I14	0	0	1	1	GG	AA	AA	GC	TC	CC	TT	CC	CC	AG	GG	TT	TT	CG	GG
91	AGD24	K14	0	0	1	1	AG	GA	AG	GC	TT	TC	CC	CC	TC	AG	GG	GG	CC	CC	GG
92	AGD25	M14	0	0	1	1	GG	GA	AG	GG	CC	CC	TC	CC	TT	GG	AG	GT	CT	CG	GG
93	AGD26	O14	0	0	1	1	GG	AA	AG	CC	TT	CC	TT	CC	TT	GG	AG	GT	CT	CG	GG
94	AGD27	B14	0	0	1	2	AG	GA	GG	CC	TC	CC	CC	CC	TC	GG	GG	TT	TT	CG	GG
95	AGD28	D14	0	0	1	1	GG	GA	AG	GC	TT	CC	TT	CC	CC	00	GG	TT	TT	GG	TG
96	AGD29	F14	0	0	1	1	AG	GA	AG	GC	TC	TC	TC	CC	CC	AG	GG	TT	TT	CC	TG
97	AGD3	E13	0	0	2	1	GG	AA	AA	CC	TT	TC	00	CC	CC	AG	AG	GT	CT	CC	GG
98	AGD30	H14	0	0	1	1	GG	AA	00	CC	TT	CC	TT	TC	TC	GG	GG	TT	TT	GG	TG
99	AGD31	J14	0	0	1	1	AG	GA	GG	GG	TT	CC	TC	CC	TC	GG	GG	GT	CT	CG	TT
100	AGD32	L14	0	0	1	1	GG	AA	AA	GC	TC	TC	CC	TC	TC	GG	GG	GT	CT	CG	GG
101	AGD33	N14	0	0	1	1	00	GA	00	GC	CC	TT	CC	TC	CC	GG	AA	TT	TT	GG	TG
102	AGD34	P14	0	0	1	1	GG	AA	00	GC	TT	TC	CC	TC	TC	00	GG	TT	TT	GG	GG
103	AGD35	A15	0	0	1	1	AG	GA	00	GC	CC	TT	CC	CC	CC	AG	GG	GG	CC	CC	GG
104	AGD36	C15	0	0	1	1	AG	GA	AG	CC	CC	TC	TC	CC	TT	AG	GG	TT	TT	GG	GG
105	AGD37	E15	0	0	1	1	GG	AA	00	CC	TC	00	00	CC	TC	GG	GG	GT	CT	CG	GG
106	AGD38	G15	0	0	1	1	GG	AA	00	GC	TC	TC	00	CC	TC	AG	GG	GT	CT	CC	GG
107	AGD39	I15	0	0	1	1	GG	AA	00	GC	TC	TC	CC	CC	TC	AA	GG	TT	TT	GG	TG
108	AGD40	K15	0	0	1	1	GG	AA	AG	GG	TC	TC	CC	TC	CC	AG	GG	TT	TT	CG	TG
109	AGD41	M15	0	0	1	2	AA	GG	GG	GC	TC	TC	TC	CC	CC	GG	AG	TT	TT	GG	TT
110	AGD42	O15	0	0	1	1	AG	GA	00	CC	CC	TC	CC	CC	CC	AA	GG	TT	TT	CC	GG
111	AGD43	B15	0	0	1	1	GG	AA	00	GC	TC	TT	CC	CC	TC	GG	GG	TT	TT	GG	TG
112	AGD44	D15	0	0	1	1	GG	GA	00	GC	TC	CC	TT	CC	TC	GG	AG	GT	CT	CG	GG
113	AGD45	F15	0	0	1	2	GG	AA	00	GC	CC	TC	00	TC	CC	GG	GG	TT	TT	GG	TG
114	AGD46	H15	0	0	1	2	AG	GA	AG	GC	TT	TC	TC	TC	TC	AG	GG	TT	TT	CG	GG
115	AGD47	J15	0	0	1	2	GG	GA	AG	GC	TC	CC	TT	TC	CC	AG	GG	GT	CT	CC	TG
116	AGD48	L15	0	0	1	1	AG	GA	00	CC	CC	TT	CC	TC	TC	AG	GG	GT	CT	GG	TG
117	AGD49	N15	0	0	1	1	GG	AA	AA	GC	TC	CC	TC	CC	CC	AG	GG	TT	TT	CG	GG
118	AGD5	G13	0	0	2	1	AG	GA	AG	GG	TT	CC	CC	TT	TC	00	GG	TT	TT	GG	TG
119	AGD50	P15	0	0	1	2	GG	AA	00	CC	CC	TT	CC	CC	TC	00	GG	TT	TT	GG	GG
120	AGD52	A16	0	0	2	1	00	GG	GG	CC	TT	CC	00	TC	TC	GG	GG	GG	CC	CC	TG
121	AGD53	C16	0	0	1	1	AG	GA	AG	GC	TT	TC	00	CC	TC	00	AG	GT	CT	CC	TG
122	AGD54	E16	0	0	1	1	GG	AA	AG	GG	TC	TC	TC	CC	TC	GG	GG	TT	TT	CG	TG
123	AGD55	G16	0	0	1	2	AA	GG	00	GC	TC	TC	TC	TC	TT	AA	GG	GT	CT	CG	GG
124	AGD56	I16	0	0	1	1	GG	GA	AG	GG	TT	TC	00	TC	CC	GG	GG	TT	TT	GG	GG
125	AGD57	K16	0	0	1	1	GG	AA	AG	GC	TC	TC	CC	TC	TC	AG	GG	TT	TT	GG	TT
126	AGD58	M16	0	0	1	2	AG	GG	GG	GC	TC	TC	TC	TC	CC	AG	GG	TT	TT	GG	TG
127	AGD59	O16	0	0	1	2	GG	GA	00	GC	TC	TC	CC	TC	TC	AG	GG	TT	TT	GG	GG
128	AGD6	I13	0	0	1	1	AG	GA	AG	GC	CC	TT	CC	TT	00	AA	GG	GT	CT	CG	TG
129	AGD60	B16	0	0	1	1	GG	AA	AA	CC	CC	TT	CC	CC	TT	GG	AG	GT	00	CG	GG
130	AGD61	D16	0	0	1	1	GG	GA	AG	GC	TC	TC	TC	CC	CC	AA	GG	GT	CT	CG	TG
131	AGD62	F16	0	0	1	2	GG	GA	GG	GC	TT	CC	TT	TC	CC	AG	GG	TT	TT	GG	TG
132	AGD63	H16	0	0	1	1	AG	GA	AG	GC	CC	TT	CC	CC	TC	AG	GG	GT	CT	CG	TG
133	AGD64	J16	0	0	2	2	AG	GG	AG	CC	TC	TC	TC	CC	TT	GG	AG	TT	TT	GG	GG
134	AGD65	L16	0	0	2	1	GG	AA	AG	GG	TT	CC	TT	CC	TC	GG	GG	TT	TT	GG	TG
135	AGD66	N16	0	0	2	1	AG	GA	AG	GC	TT	CC	TC	CC	TT	AG	GG	TT	TT	CG	GG
136	AGD67	P16	0	0	1	1	AG	GG	00	GC	CC	TC	00	TC	TT	00	AG	GT	CT	CG	GG
137	AGD69	C17	0	0	2	1	GG	GA	GG	GC	TC	TT	CC	TC	TC	AG	GG	TT	TT	GG	TT
138	AGD7	K13	0	0	2	1	AG	GA	GG	GC	TT	CC	TT	CC	TC	00	GG	GT	CT	CG	GG
139	AGD70	E17	0	0	1	1	GG	GA	AG	GC	TC	TC	00	TC	TC	AA	GG	GT	CT	CG	TG
140	AGD71	G17	0	0	1	2	GG	AA	AG	GC	TC	TC	CC	CC	TC	AG	GG	GT	CT	CG	TG
141	AGD72	I17	0	0	1	2	GG	AA	00	GG	TC	TC	CC	CC	TT	AG	AG	GT	CT	CG	TG
142	AGD73	K17	0	0	2	1	AG	GG	00	CC	TC	CC	CC	CC	TC	GG	GG	TT	TT	GG	GG
143	AGD76	O17	0	0	1	2	AG	GA	AG	CC	TC	TC	TC	TT	TC	GG	GG	GT	CT	CG	TG
144	AGD77	B17	0	0	1	1	AG	GA	AG	GC	TC	CC	TC	TC	CC	AG	AG	TT	TT	CG	TG
145	AGD78	D17	0	0	1	1	AG	GA	GG	CC	TT	CC	CC	CC	CC	GG	GG	GT	CT	CG	GG
146	AGD79	F17	0	0	1	1	AG	GA	AG	GC	TC	CC	TC	CC	TC	AG	GG	GT	CT	CC	GG
147	AGD80	H17	0	0	2	1	GG	AA	AA	CC	TC	TC	TC	TC	TT	GG	AG	TT	TT	GG	GG
148	AGD81	J17	0	0	1	2	GG	AA	AG	GC	TC	TC	CC	CC	CC	AA	GG	GT	CT	CC	GG
149	AGD82	L17	0	0	1	1	GG	GA	GG	GG	TC	TC	CC	00	CC	00	GG	TT	TT	GG	TG
150	AGD83	N17	0	0	1	2	GG	AA	AG	GC	CC	CC	TT	TT	CC	AA	GG	TT	TT	CC	TG
151	AGD84	P17	0	0	1	1	GG	GA	00	GC	TC	CC	TT	TT	CC	00	GG	GG	CC	CC	TT
152	AGD86	C18	0	0	2	1	GG	AA	00	GC	TC	TC	CC	TC	TC	AA	GG	TT	TT	GG	TT
153	AGD88	E18	0	0	1	1	AG	GA	00	GC	TC	TC	TC	CC	CC	AG	GG	TT	TT	CG	GG
154	AGD89	G18	0	0	1	1	AG	GA	AG	GG	TT	CC	TC	CC	TC	GG	GG	TT	TT	GG	GG
155	AGD9	M13	0	0	2	1	GG	AA	00	GC	CC	CC	TT	CC	TC	AG	AG	GT	CT	CG	GG
156	AGD90	I18	0	0	1	1	AG	AA	00	GC	TT	CC	TT	CC	CC	AG	AG	TT	TT	GG	TG
157	AGD92	M18	0	0	1	1	AG	GA	GG	GC	TC	TC	TC	TC	TC	GG	AG	TT	TT	GG	GG
158	AGD93	O18	0	0	1	1	GG	AA	AG	CC	TT	CC	00	CC	TT	GG	GG	GT	CT	CG	GG
159	AGD94	B18	0	0	2	2	GG	AA	AA	CC	TT	CC	00	00	CC	00	AG	TT	TT	GG	GG
160	AGD95	D18	0	0	2	2	GG	GA	AG	GG	TC	TC	TC	CC	CC	GG	AG	TT	TT	CG	TG
161	AGD96	F18	0	0	1	1	AG	GG	GG	GC	TT	CC	TT	CC	CC	AG	GG	TT	TT	GG	TG
162	AGD97	H18	0	0	1	1	AG	GA	GG	CC	TT	CC	TT	TC	TC	00	GG	TT	TT	GG	TG
163	AGD98	J18	0	0	2	1	AA	GA	00	GC	TC	CC	00	TC	CC	GG	AA	GT	CT	CG	TG
164	AGD99	L18	0	0	2	1	AG	GA	GG	GC	TT	TC	TC	TC	TC	GG	GG	GT	CT	CG	TG
165	FAS1	B24	0	0	1	1	AG	GG	00	GG	TC	TC	00	CC	TC	00	AG	GT	CT	CC	GG
166	FAS105	L22	0	0	1	2	AG	GA	GG	CC	TC	00	TC	TC	TC	00	AG	GT	CT	CG	GG
167	FAS106	M23	0	0	2	2	00	GA	AG	GC	TC	TC	TC	00	TT	AG	GG	GT	CT	CG	GG
168	FAS12	G24	0	0	1	2	GG	GA	AG	CC	TT	CC	CC	TC	TC	GG	GG	GT	CT	CG	TG
169	FAS15	I24	0	0	1	1	AG	GA	AG	GC	TC	CC	TT	TC	CC	GG	GG	GT	CT	CG	TG
170	FAS22	J24	0	0	2	1	AG	GG	00	GC	TT	CC	00	00	TC	GG	GG	TT	TT	GG	GG
171	FAS23	K24	0	0	2	1	AG	GA	GG	CC	TC	CC	00	TC	TC	AG	GG	TT	TT	CG	TG
172	FAS35	J02	0	0	2	2	GG	AA	00	GG	CC	CC	TC	TC	CC	AA	GG	TT	TT	GG	TG
173	FAS36	L02	0	0	2	1	AG	GA	00	CC	TC	TC	TC	CC	CC	AG	AG	TT	TT	CG	TG
174	FAS37	N02	0	0	2	1	AG	GA	GG	GC	CC	TT	CC	TT	CC	GG	GG	GT	CT	CG	TG
175	FAS41	O02	0	0	1	1	GG	GA	00	GG	TT	CC	TC	CC	TC	GG	GG	GT	CT	CG	GG
176	FAS43	K03	0	0	1	1	AG	GA	AG	GG	TC	TC	CC	CC	TC	00	GG	GT	CT	CG	GG
177	FAS44	M03	0	0	2	1	AG	GG	00	GC	TC	CC	TT	CC	CC	AA	GG	TT	TT	GG	GG
178	FAS45	L03	0	0	2	2	00	GA	AG	GC	TT	CC	TT	CC	TC	AG	AG	GT	CT	CC	GG
179	FAS46	O03	0	0	2	1	AG	GA	GG	GC	TC	TC	TC	CC	CC	AG	GG	TT	TT	GG	GG
180	FAS5	D24	0	0	1	2	AG	GA	AG	GC	TC	TC	TC	TC	TC	AG	GG	GT	CT	CG	TG
181	FAS51	L04	0	0	2	1	GG	AA	00	GC	TT	CC	TT	CC	TC	GG	GG	GT	CT	CG	TG
182	FAS52	N04	0	0	1	1	AG	GA	GG	GC	TC	CC	TT	TC	TC	AG	GG	TT	TT	GG	GG
183	FAS54	K04	0	0	1	1	AG	GA	00	CC	TT	CC	00	CC	TT	AG	GG	TT	TT	GG	TG
184	FAS57	C05	0	0	1	1	GG	GA	AG	CC	CC	TT	CC	TC	CC	AG	GG	GT	CT	CG	TG
185	FAS58	M05	0	0	1	1	GG	AA	00	GC	TC	TC	TC	TC	TT	AA	GG	TT	TT	GG	TG
186	FAS59	O07	0	0	1	1	AG	GA	00	CC	TC	CC	TC	CC	TC	GG	GG	TT	TT	GG	TG
187	FAS6	E24	0	0	2	2	GG	GA	AG	00	TC	TC	00	TC	TC	00	GG	TT	TT	CG	GG
188	FAS60	B08	0	0	2	1	AG	GA	AG	GC	TC	CC	TC	TC	TC	GG	AG	TT	TT	GG	TG
189	FAS61	E08	0	0	2	2	AG	GA	AG	CC	TC	TC	CC	CC	CC	AG	GG	TT	TT	GG	TG
190	FAS64	H08	0	0	2	1	GG	GA	AG	GC	TC	TC	TC	CC	TT	AG	AG	GG	CC	CC	GG
191	FAS65	I08	0	0	1	1	AG	GA	AG	GC	TC	TC	TC	TC	CC	GG	AG	TT	TT	GG	GG
192	FAS67	J08	0	0	1	1	GG	AA	00	GC	TC	TT	CC	CC	TC	AA	AG	GT	CT	CC	TG
193	FAS71	E10	0	0	1	2	AG	GA	00	GC	TC	TC	CC	CC	TC	AG	GG	TT	TT	CG	GG
194	FAS73	G10	0	0	1	2	AG	GA	AG	GC	TC	CC	TT	TC	TC	AG	AG	GT	CT	CG	TG
195	FAS74	C11	0	0	2	1	GG	AA	00	GG	TC	CC	TT	TC	CC	GG	GG	TT	TT	CC	GG
196	FAS77	H11	0	0	2	1	GG	AA	AA	GG	TC	CC	TT	TC	CC	GG	GG	TT	TT	CC	GG
197	FAS79	J11	0	0	2	1	GG	AA	AA	GG	TC	CC	TT	TC	CC	GG	GG	TT	TT	CC	GG
198	FAS81	P12	0	0	2	1	GG	GG	00	CC	CC	TT	CC	TT	CC	AA	GG	GT	00	CC	GG
199	FAS83	K18	0	0	1	1	AG	GA	GG	GC	TC	TC	CC	CC	TC	AG	GG	TT	TT	CG	GG
200	FAS84	K19	0	0	1	2	GG	AA	AA	GC	TC	TC	TC	CC	CC	GG	GG	GT	CT	CG	GG
201	FAS85	L19	0	0	2	2	GG	AA	00	CC	CC	TC	TC	TC	TC	GG	GG	TT	TT	GG	TG
202	FAS86	O19	0	0	2	1	AG	GA	AG	GC	CC	TC	TC	CC	TC	GG	GG	GT	CT	CG	GG
203	FAS92	K20	0	0	2	1	AG	GA	GG	GC	TC	TC	TC	CC	CC	GG	GG	TT	TT	GG	TG
204	FAS94	K22	0	0	1	2	AG	GG	GG	GG	TC	CC	TT	TT	CC	GG	AG	GT	CT	CG	GG
205	MAS1	A01	0	0	1	1	AG	GA	AG	GC	TC	TC	CC	TC	TT	GG	GG	GG	CC	CC	GG
206	MAS100	J06	0	0	2	1	00	GA	AG	CC	TC	00	CC	TC	TT	00	GG	GT	CT	CG	GG
207	MAS101	L06	0	0	2	1	GG	AA	00	GG	TC	TC	CC	CC	TC	00	GG	GT	00	CG	GG
208	MAS102	N06	0	0	2	1	AG	GA	00	CC	CC	TT	CC	CC	CC	AG	AG	TT	TT	GG	TG
209	MAS103	P06	0	0	1	1	GG	AA	AA	CC	TC	TC	CC	TC	CC	GG	GG	GG	CC	CG	GG
210	MAS105	A07	0	0	1	1	AG	GA	AG	GG	TC	TC	CC	TT	CC	AG	GG	GT	CT	CG	GG
211	MAS106	C07	0	0	1	1	AG	GA	AG	GC	TC	TC	CC	CC	TC	00	GG	TT	TT	CG	GG
212	MAS107	E07	0	0	1	2	GG	AA	AG	GC	CC	TC	CC	TC	CC	GG	GG	TT	TT	CG	TT
213	MAS108	G07	0	0	1	2	GG	AA	00	CC	TC	00	TC	TT	TC	00	GG	GT	00	CG	TG
214	MAS109	I07	0	0	1	1	GG	AA	00	GC	CC	TC	CC	CC	TC	AG	GG	GT	00	CG	TG
215	MAS11	D01	0	0	2	2	AG	GG	GG	GG	CC	TC	00	CC	CC	AG	GG	GG	CC	CC	GG
216	MAS110	K07	0	0	1	1	AA	GG	GG	GC	TC	00	TC	CC	TC	GG	AG	TT	TT	GG	GG
217	MAS111	M07	0	0	1	1	AG	GA	AG	GC	CC	TC	TC	TC	TT	AG	AG	TT	TT	GG	TG
218	MAS113	B07	0	0	1	1	GG	AA	00	CC	TC	00	TC	CC	TC	AG	AG	TT	TT	CG	GG
219	MAS115	D07	0	0	1	1	GG	AA	AA	GC	TC	TC	00	CC	TC	GG	GG	TT	TT	CG	TG
220	MAS116	F07	0	0	1	1	AG	GA	AG	CC	TT	CC	TT	CC	TC	GG	AG	TT	TT	GG	TG
221	MAS117	H07	0	0	1	1	AG	GA	AG	CC	00	TC	CC	CC	CC	GG	AG	GG	CC	CC	TG
222	MAS118	J07	0	0	1	1	00	GG	GG	CC	TT	CC	00	TC	CC	00	GG	GT	00	CG	TT
223	MAS119	L07	0	0	1	1	AG	GA	GG	CC	TT	CC	00	TC	CC	GG	GG	TT	TT	GG	TG
224	MAS122	N07	0	0	1	1	GG	AA	00	GC	TC	TC	TC	TC	TC	AG	GG	TT	TT	GG	TG
225	MAS123	P07	0	0	1	1	AG	GA	AG	CC	TC	TC	CC	TC	TC	AG	GG	TT	TT	CG	TG
226	MAS124	A08	0	0	1	1	GG	AA	00	GG	TT	CC	TT	TC	TT	GG	AG	TT	TT	GG	GG
227	MAS126	C08	0	0	2	1	GG	AA	AA	GG	TC	TC	TC	CC	CC	AG	GG	TT	TT	GG	GG
228	MAS128	G08	0	0	2	1	GG	AA	AG	CC	TC	TC	TC	CC	CC	AG	GG	GT	CT	CC	GG
229	MAS13	H01	0	0	2	2	AG	GG	00	GC	TC	TC	TC	TC	CC	AG	GG	TT	TT	GG	TG
230	MAS130	K08	0	0	2	1	GG	AA	AA	CC	TT	CC	TT	TC	TT	GG	GG	GG	CC	CC	TG
231	MAS131	M08	0	0	2	1	AG	GA	AG	CC	TC	CC	TT	CC	TT	GG	AG	TT	TT	GG	GG
232	MAS133	O08	0	0	2	1	GG	AA	00	GC	TC	CC	TT	CC	TC	GG	GG	GT	CT	CG	GG
233	MAS135	D08	0	0	2	1	GG	AA	00	GC	TT	CC	TT	CC	CC	00	GG	TT	TT	GG	TG
234	MAS136	F08	0	0	2	1	AG	GA	AG	GC	TT	TC	CC	TC	TT	AG	GG	TT	TT	CG	GG
235	MAS14	J01	0	0	2	1	AG	GA	GG	GC	TC	CC	TT	TC	TC	AA	GG	TT	TT	GG	GG
236	MAS140	L08	0	0	2	1	AG	GA	00	GG	TT	TC	TC	TC	TC	GG	AG	GT	CT	CG	GG
237	MAS141	N08	0	0	2	1	AG	GG	GG	GG	TC	TC	TC	CC	CC	AG	GG	TT	TT	CG	GG
238	MAS142	P08	0	0	2	1	GG	AA	AG	GC	CC	TC	00	CC	TT	GG	GG	TT	TT	GG	GG
239	MAS143	A09	0	0	2	2	GG	AA	AA	GG	TT	TC	TC	CC	TC	AG	GG	GT	CT	CG	GG
240	MAS144	C09	0	0	2	1	GG	AA	00	CC	TT	TC	CC	CC	TC	AG	AG	GT	CT	CC	TG
241	MAS145	E09	0	0	2	1	AG	GA	GG	CC	TC	CC	TT	TC	TC	AG	GG	TT	TT	GG	TG
242	MAS146	G09	0	0	2	1	00	GA	00	GG	TC	TC	00	TC	TC	GG	GG	TT	TT	GG	GG
243	MAS147	I09	0	0	2	1	GG	AA	AG	GG	CC	TT	CC	CC	TC	AG	AG	GT	CT	CG	GG
244	MAS148	K09	0	0	1	1	GG	AA	AA	GC	CC	TC	TC	CC	CC	GG	AG	TT	TT	GG	GG
245	MAS15	L01	0	0	2	1	AG	GG	GG	GC	TC	TT	CC	CC	TC	AA	GG	TT	TT	GG	TG
246	MAS150	M09	0	0	1	1	GG	AA	AA	GC	TC	TC	TC	TC	TC	AG	GG	TT	TT	GG	GG
247	MAS151	O09	0	0	1	1	GG	AA	AA	CC	TC	TC	TC	CC	TC	GG	AG	GT	CT	CG	TG
248	MAS152	B09	0	0	1	1	GG	GA	AG	GG	TT	CC	TT	TC	TT	AG	GG	TT	TT	GG	TG
249	MAS153	D09	0	0	1	1	AG	GA	AG	CC	TC	CC	TT	CC	TC	GG	AG	TT	TT	GG	TG
250	MAS154	F09	0	0	1	1	AG	GA	AG	CC	CC	TT	CC	CC	TC	GG	GG	TT	TT	CG	TG
251	MAS155	H09	0	0	1	1	GG	GA	AG	CC	TC	TC	TC	CC	TT	GG	AG	TT	TT	GG	TG
252	MAS156	J09	0	0	1	1	GG	AA	AG	CC	TT	TC	CC	CC	TC	GG	AG	TT	TT	GG	TT
253	MAS157	L09	0	0	1	1	GG	AA	00	GC	TC	CC	TT	CC	CC	AG	GG	GT	CT	CC	TT
254	MAS159	N09	0	0	1	1	AG	GA	AG	CC	CC	TT	CC	CC	TC	AA	GG	TT	TT	GG	TG
255	MAS16	N01	0	0	2	1	GG	GA	GG	GC	TC	TC	TC	TC	CC	GG	GG	TT	TT	CG	TG
256	MAS160	P09	0	0	1	1	AG	GA	AG	CC	TC	TC	TC	CC	CC	GG	AA	TT	TT	GG	GG
257	MAS161	A10	0	0	1	1	GG	AA	00	GC	TC	TC	TC	TC	TC	GG	GG	GT	CT	CG	GG
258	MAS162	C10	0	0	1	1	GG	AA	AA	GC	TC	TC	CC	CC	TC	AG	GG	TT	TT	CC	GG
259	MAS167	I10	0	0	1	1	AG	GA	AG	GC	CC	TC	TC	TC	CC	AG	GG	TT	TT	GG	TG
260	MAS168	K10	0	0	1	1	AG	GA	AG	CC	TT	CC	TC	TC	TC	GG	GG	GT	CT	CG	GG
261	MAS169	M10	0	0	1	1	AG	GA	AG	GG	TC	TC	CC	CC	CC	GG	GG	TT	TT	GG	TT
262	MAS17	P01	0	0	2	1	AA	GG	00	GC	TC	CC	00	CC	TC	AG	GG	00	TT	CG	TG
263	MAS171	O10	0	0	1	1	AG	GA	AG	GC	TC	CC	TC	TC	TC	AG	GG	TT	TT	GG	GG
264	MAS172	B10	0	0	1	1	AG	GA	AG	CC	CC	TC	TC	TC	CC	AG	AG	GT	CT	CG	TG
265	MAS173	D10	0	0	1	1	GG	AA	AA	CC	TC	CC	CC	CC	TC	GG	GG	TT	TT	CC	GG
266	MAS174	F10	0	0	1	1	GG	AA	00	GG	TC	TC	TC	CC	TC	AG	GG	GT	CT	CG	TG
267	MAS175	H10	0	0	1	2	GG	GG	GG	CC	TC	TC	TC	CC	CC	GG	GG	GT	CT	CC	GG
268	MAS176	J10	0	0	1	1	GG	GA	AG	GC	TC	CC	TT	CC	CC	GG	GG	GG	CC	CC	GG
269	MAS177	L10	0	0	1	1	GG	AA	AA	CC	CC	TC	TC	CC	CC	GG	AG	GG	CC	CC	GG
270	MAS178	N10	0	0	1	1	GG	AA	AG	CC	CC	TT	CC	TC	CC	AA	AG	TT	TT	CG	GG
271	MAS179	P10	0	0	1	1	AG	GG	00	GC	TC	TC	TC	TC	TC	AG	AG	TT	TT	GG	GG
272	MAS180	A11	0	0	2	2	AG	GA	GG	GC	TC	TT	CC	CC	TT	AG	GG	TT	TT	GG	TG
273	MAS182	E11	0	0	1	1	GG	GA	AG	CC	TC	TC	CC	TC	TC	AA	AG	TT	TT	GG	GG
274	MAS183	G11	0	0	1	1	GG	AA	00	CC	TC	TC	TC	CC	CC	GG	GG	GT	CT	CG	GG
275	MAS184	I11	0	0	1	1	GG	AA	AA	CC	CC	TT	CC	TC	TT	GG	GG	TT	TT	GG	GG
276	MAS185	K11	0	0	1	1	AG	GA	AG	GG	TC	TT	CC	CC	CC	AG	GG	GT	CT	CG	TG
277	MAS187	O11	0	0	1	1	AG	GA	AG	GC	TC	TC	CC	CC	TC	GG	GG	GT	CT	CG	TT
278	MAS188	B11	0	0	1	1	AG	GA	GG	GC	TT	CC	TC	TC	TC	AG	AG	TT	TT	GG	GG
279	MAS189	D11	0	0	1	1	GG	AA	AA	CC	TC	TC	TC	TC	CC	GG	GG	GT	CT	CC	TG
280	MAS19	C02	0	0	2	1	GG	AA	AG	CC	TC	TC	TC	CC	TC	GG	AG	GT	CT	CG	GG
281	MAS190	F11	0	0	1	1	AG	GA	GG	GC	CC	TT	CC	CC	TC	AG	GG	GT	CT	CC	TG
282	MAS193	L11	0	0	1	1	GG	AA	AA	CC	CC	TC	TC	CC	CC	GG	AG	GG	CC	CC	GG
283	MAS195	N11	0	0	2	1	AG	GG	GG	CC	CC	TC	TC	CC	TC	00	GG	TT	TT	GG	GG
284	MAS196	P11	0	0	2	2	AG	GA	AG	CC	CC	TT	CC	TC	TC	00	GG	GG	CC	CC	TG
285	MAS197	A12	0	0	2	2	AG	GA	AG	CC	TC	CC	CC	CC	CC	AG	GG	GT	CT	CG	TG
286	MAS198	C12	0	0	1	1	AG	GA	AG	CC	TC	CC	TT	CC	TT	AG	GG	TT	TT	GG	TG
287	MAS199	E12	0	0	1	1	GG	AA	AA	GC	TT	CC	TC	TC	TC	00	GG	GT	CT	CG	GG
288	MAS20	E02	0	0	2	1	GG	AA	AG	CC	TC	TT	CC	TC	CC	00	AG	TT	TT	CG	TG
289	MAS200	G12	0	0	1	1	GG	GA	AG	GC	TT	CC	TT	CC	TT	GG	GG	TT	TT	GG	TG
290	MAS201	I12	0	0	1	1	GG	AA	00	CC	TC	TT	CC	CC	CC	AG	GG	GT	CT	CC	TG
291	MAS203	K12	0	0	1	2	AG	GA	AG	GG	CC	TC	TC	CC	TC	GG	GG	TT	TT	GG	GG
292	MAS204	M12	0	0	1	1	AG	GA	AG	GG	TC	TC	TC	CC	TT	AG	GG	TT	TT	GG	GG
293	MAS205	O12	0	0	1	1	GG	AA	AA	GC	CC	CC	00	TT	TT	AA	GG	TT	TT	GG	GG
294	MAS206	B12	0	0	1	1	AG	GA	GG	GC	TT	CC	TC	TT	TT	AA	GG	TT	TT	GG	GG
295	MAS207	D12	0	0	1	1	GG	GA	00	GC	TT	CC	TT	TC	TC	AG	AG	GT	CT	CG	TG
296	MAS208	F12	0	0	1	1	GG	GA	AG	CC	CC	TC	TC	CC	TC	GG	GG	GT	CT	CG	GG
297	MAS209	H12	0	0	1	1	GG	AA	AG	GG	TC	TC	CC	TC	TC	AG	GG	GT	CT	CG	GG
298	MAS21	G02	0	0	2	1	GG	AA	00	GG	TT	TC	00	CC	TC	00	GG	TT	TT	GG	GG
299	MAS210	J12	0	0	1	1	AG	GA	AG	GC	CC	TC	TC	CC	TT	GG	GG	TT	TT	GG	GG
300	MAS211	L12	0	0	1	2	GG	GA	GG	CC	TC	TC	CC	TC	TT	AG	AA	GT	CT	CG	GG
301	MAS212	N12	0	0	1	2	GG	GA	AG	GG	CC	TT	CC	CC	CC	AA	GG	TT	TT	CG	TG
302	MAS24	K02	0	0	2	2	AG	GA	AG	GG	TT	TC	TC	CC	TT	GG	GG	GT	CT	CG	TG
303	MAS25	M02	0	0	2	1	AA	GG	GG	CC	CC	TT	CC	CC	TT	GG	GG	GT	CT	CG	GG
304	MAS28	B02	0	0	2	1	GG	AA	GG	GC	TC	TC	00	CC	CC	AG	GG	TT	TT	GG	TG
305	MAS29	D02	0	0	1	2	GG	AA	AG	CC	CC	TT	CC	CC	CC	AG	GG	TT	00	GG	TG
306	MAS3	C01	0	0	1	1	AG	GA	AG	CC	TC	TC	TC	CC	TC	GG	AG	GT	CT	CC	TG
307	MAS30	F02	0	0	1	1	AG	GA	AG	GC	CC	TC	TC	CC	TC	GG	AG	TT	TT	GG	GG
308	MAS31	H02	0	0	1	1	GG	GA	00	CC	TT	CC	00	TC	TT	00	AG	TT	TT	CG	GG
309	MAS35	P02	0	0	1	1	GG	AA	00	GG	TC	TC	00	CC	TC	00	GG	TT	TT	GG	GG
310	MAS37	A03	0	0	1	1	AA	GG	GG	GG	TC	CC	TT	CC	CC	AA	GG	GT	CT	CG	GG
311	MAS38	C03	0	0	1	1	GG	AA	AG	GC	TC	TC	TC	CC	TT	AG	GG	TT	TT	GG	TG
312	MAS39	E03	0	0	1	1	00	GA	GG	CC	TC	TC	TC	CC	TT	AG	GG	GT	00	CG	TG
313	MAS40	G03	0	0	1	1	GG	AA	AA	CC	TC	TC	00	CC	TT	GG	GG	TT	00	GG	GG
314	MAS41	I03	0	0	1	1	GG	AA	AG	CC	CC	CC	TT	CC	CC	AG	AG	GT	CT	CC	TG
315	MAS47	B03	0	0	2	1	GG	AA	AA	CC	TC	TC	CC	TT	TT	AG	GG	TT	TT	GG	TG
316	MAS48	D03	0	0	1	1	GG	AA	00	GC	TC	TC	TC	CC	TT	AG	GG	TT	TT	GG	GG
317	MAS49	F03	0	0	1	1	AG	GA	AG	CC	CC	TC	TC	CC	TC	GG	GG	TT	TT	CG	GG
318	MAS5	G01	0	0	2	2	GG	GA	GG	CC	TT	CC	TC	TT	TT	AG	AA	GT	CT	CG	TG
319	MAS50	H03	0	0	2	2	GG	AA	AA	CC	TT	CC	TT	CC	CC	00	GG	GT	CT	CG	TG
320	MAS51	J03	0	0	1	1	GG	AA	AA	CC	CC	TC	TC	TC	TC	AG	GG	TT	TT	GG	TG
321	MAS54	N03	0	0	1	1	GG	GA	AG	GC	TT	TC	TC	CC	CC	GG	GG	TT	TT	GG	TG
322	MAS55	P03	0	0	1	1	GG	GG	00	CC	TT	CC	TC	CC	TT	AG	GG	GT	CT	CG	GG
323	MAS56	A04	0	0	2	1	GG	GA	AG	CC	CC	00	00	00	00	GG	AG	GG	CC	CC	TG
324	MAS57	C04	0	0	2	1	GG	AA	AA	GG	TC	TC	TC	CC	CC	GG	AA	TT	TT	GG	GG
325	MAS58	E04	0	0	2	1	AG	GA	AG	GC	TT	TC	TC	TT	TT	AG	AG	TT	TT	GG	GG
326	MAS59	G04	0	0	2	1	AG	GA	00	GC	CC	TT	CC	TC	TC	GG	AG	GT	CT	CG	TT
327	MAS6	I01	0	0	2	1	GG	AA	AG	GC	TT	CC	TT	CC	TC	GG	GG	GG	CC	CC	TT
328	MAS60	I04	0	0	2	1	GG	AA	AG	CC	TC	CC	00	CC	TC	AG	GG	TT	TT	GG	TG
329	MAS62	M04	0	0	2	1	GG	AA	AG	CC	TC	TC	TC	TT	TC	GG	GG	GT	CT	CG	GG
330	MAS63	O04	0	0	2	2	AG	GG	GG	GC	TC	TT	CC	TC	TT	AA	GG	TT	TT	GG	TG
331	MAS65	D04	0	0	1	1	GG	AA	AA	GC	TT	CC	TT	CC	CC	AG	GG	GT	CT	CC	GG
332	MAS66	F04	0	0	1	1	GG	AA	AA	GC	CC	TC	TC	CC	TC	GG	AG	GG	CC	CC	GG
333	MAS67	H04	0	0	1	1	GG	AA	00	GC	TT	CC	TT	TT	TC	GG	GG	GT	00	CG	TG
334	MAS68	J04	0	0	1	1	GG	AA	AA	CC	TC	TC	TC	TC	CC	GG	GG	TT	TT	GG	GG
335	MAS7	K01	0	0	2	1	AG	GA	AG	CC	CC	TC	00	TC	TC	AG	GG	GT	CT	CG	TG
336	MAS71	P04	0	0	1	1	AG	GA	AG	GC	TC	TC	TC	TC	TT	GG	GG	TT	TT	CC	GG
337	MAS72	A05	0	0	1	1	GG	AA	00	GG	TT	00	00	00	CC	AA	GG	TT	TT	CG	GG
338	MAS74	E05	0	0	2	1	GG	AA	AG	CC	CC	CC	TT	TC	TC	AA	GG	GT	CT	CG	TG
339	MAS75	G05	0	0	1	1	AA	GG	GG	GC	CC	TT	CC	CC	TC	GG	GG	TT	00	GG	GG
340	MAS76	I05	0	0	1	1	AA	GG	GG	CC	CC	TT	CC	CC	TC	AG	GG	TT	TT	GG	TG
341	MAS77	K05	0	0	1	1	AA	GG	GG	CC	TC	TC	TC	CC	TC	GG	AG	GT	CT	CG	GG
342	MAS79	O05	0	0	1	1	AA	GG	GG	CC	TC	TC	CC	TC	TC	GG	GG	TT	TT	GG	TG
343	MAS8	M01	0	0	2	2	AG	GA	AG	CC	TC	TC	TC	CC	TC	AA	GG	GT	CT	CG	TG
344	MAS80	B05	0	0	1	1	AG	GA	AG	CC	TC	TC	00	CC	CC	AA	GG	GT	CT	CG	TG
345	MAS81	D05	0	0	1	1	AG	GG	GG	CC	TT	CC	00	CC	TT	AG	GG	GT	00	CG	TG
346	MAS82	F05	0	0	1	1	GG	AA	AA	CC	TC	TC	00	TC	CC	GG	GG	GT	CT	CG	GG
347	MAS83	H05	0	0	2	1	GG	GA	AG	GG	TC	CC	TT	TC	CC	AG	GG	GG	CC	CC	GG
348	MAS84	J05	0	0	2	1	AA	GG	GG	GC	TC	TC	CC	CC	TC	AG	GG	TT	TT	GG	TG
349	MAS85	L05	0	0	2	2	AG	GA	AG	GC	TC	TT	CC	CC	CC	AA	GG	TT	00	GG	TG
350	MAS86	N05	0	0	2	2	AG	GA	GG	GC	TC	CC	TC	CC	TC	AA	AG	TT	TT	GG	TG
351	MAS87	P05	0	0	2	1	GG	AA	AA	CC	CC	TC	TC	TC	CC	AG	GG	GT	CT	CG	GG
352	MAS89	C06	0	0	2	1	GG	AA	00	GC	TC	TT	CC	TC	CC	GG	AG	TT	TT	GG	TG
353	MAS90	E06	0	0	2	1	AG	GA	AG	GC	CC	TC	TC	CC	TC	GG	AG	TT	TT	GG	TG
354	MAS91	G06	0	0	2	1	GG	AA	00	GC	TT	TC	CC	CC	TC	00	GG	TT	TT	CG	TG
355	MAS92	I06	0	0	2	1	GG	AA	AA	GC	TT	CC	TC	CC	TC	GG	AG	GT	CT	CC	GG
356	MAS93	K06	0	0	2	1	GG	GG	GG	CC	TT	CC	TT	CC	TC	AG	GG	GG	CC	CC	TG
357	MAS94	M06	0	0	2	1	AG	GA	AG	CC	TC	TC	TC	CC	TC	AG	GG	GT	CT	CG	TT
358	MAS95	O06	0	0	2	1	GG	GA	AG	GC	CC	TT	CC	TC	CC	AG	AG	GT	CT	CC	GG
359	MAS96	B06	0	0	2	2	GG	GA	AG	CC	TT	CC	TT	CC	TT	AG	GG	TT	TT	GG	TT
360	MAS97	D06	0	0	2	1	GG	GA	AG	GC	TC	TC	00	CC	CC	AG	GG	TT	TT	GG	TG
361	MAS98	F06	0	0	2	1	GG	AA	AG	CC	CC	TC	TC	CC	TC	AG	AG	GT	CT	CG	TG
362	MAS99	H06	0	0	1	1	GG	AA	00	GC	TT	CC	TT	CC	CC	GG	AG	GT	CT	CG	TG
363	VBS1	A01	0	0	2	1	GG	GA	AG	00	TT	CC	TT	TC	TC	00	GG	TT	TT	GG	GG
365	VBS8	A11	0	0	1	2	GG	AA	00	00	TT	CC	TT	CC	CC	GG	AG	GT	CT	CC	GG
366	VBS9	A13	0	0	1	1	00	GA	AG	00	CC	TT	CC	CC	TC	GG	GG	TT	TT	CG	GG
368	VBS12	A15	0	0	1	1	GG	AA	AG	00	TC	TC	CC	CC	TC	AG	GG	GT	CT	CG	GG
369	VBS24	A16	0	0	2	1	GG	AA	AA	00	TT	CC	00	TC	CC	00	GG	TT	TT	GG	GG
372	VBS13	A02	0	0	1	1	00	GA	00	00	CC	TT	CC	CC	CC	GG	GG	TT	TT	GG	GG
374	VBS42	A21	0	0	1	1	00	GG	GG	00	TC	00	TC	CC	TT	AG	GG	TT	TT	GG	GG
375	VBS36	A22	0	0	2	2	AG	GA	GG	00	TT	TC	00	TC	CC	00	GG	TT	TT	GG	TT
377	VBS3	A03	0	0	2	2	GG	AA	AG	00	CC	TC	00	CC	CC	GG	AG	GT	CT	CG	TG
379	VBS15	A06	0	0	2	1	GG	AA	AG	00	TC	CC	00	CC	CC	00	GG	TT	00	CG	TG
380	VBS5	A07	0	0	1	1	GG	AA	AA	00	CC	TT	CC	CC	CC	GG	GG	GT	CT	CG	GG
381	VBS18	A08	0	0	1	1	AG	GA	00	00	TC	TC	CC	CC	TC	GG	GG	TT	TT	GG	TT
382	VBS7	A09	0	0	2	1	GG	AA	GG	00	CC	00	CC	CC	CC	00	GG	TT	TT	GG	TT
383	VBS30	B01	0	0	1	1	AG	GA	00	00	CC	TT	CC	CC	TC	AG	GG	TT	TT	GG	TG
384	SDS20	B12	0	0	1	1	GG	AA	AA	00	TT	CC	TT	CC	TC	00	GG	GG	CC	CC	GG
385	VBS45	B15	0	0	1	2	GG	AA	AA	00	TC	TC	00	TT	TC	AG	GG	GT	CT	CG	GG
386	VBS57	B16	0	0	1	2	AG	GA	GG	00	TC	TC	TC	TC	TC	AG	GG	TT	TT	CG	TG
387	VBS46	B17	0	0	1	2	AG	GA	00	00	TT	CC	00	TT	CC	00	GG	TT	TT	GG	TG
388	VBS58	B18	0	0	2	2	00	GA	00	00	00	TC	TC	TC	TC	AG	GG	TT	TT	GG	TG
390	VBS38	B02	0	0	2	1	GG	AA	AA	00	TC	TC	TC	CC	CC	GG	GG	GT	CT	CG	GG
391	VBS59	B20	0	0	2	1	GG	AA	00	00	TC	TC	TC	TT	TT	00	GG	GT	CT	CG	GG
392	VBS49	B21	0	0	2	1	AG	00	GG	00	TC	TC	TC	CC	TC	GG	GG	TT	TT	GG	TG
393	VBS60	B22	0	0	1	1	AA	GG	GG	00	TC	TC	TC	CC	TC	AG	GG	TT	TT	GG	GG
396	VBS31	B03	0	0	1	1	GG	GG	GG	00	TT	CC	TT	CC	CC	GG	AA	GT	CT	CG	GG
397	VBS39	B04	0	0	1	1	00	GA	AG	00	CC	TT	CC	CC	CC	00	GG	TT	TT	CG	GG
398	VBS32	B05	0	0	1	1	GG	AA	AG	00	CC	TT	CC	TC	TC	GG	GG	TT	TT	CG	GG
399	VBS53	B06	0	0	2	2	AG	GA	AG	00	TT	CC	00	CC	CC	00	AG	GT	CT	CG	GG
400	VBS33	B07	0	0	1	1	GG	AA	00	00	TC	TC	CC	TC	TT	GG	GG	GT	CT	CG	TG
402	VBS62	C01	0	0	2	1	GG	AA	AA	00	TC	TC	00	CC	TC	AA	GG	TT	TT	GG	GG
403	VBS74	C10	0	0	1	1	GG	AA	AA	00	TC	TC	TC	CC	TC	AG	GG	GT	CT	CG	GG
404	VBS67	C11	0	0	2	2	AG	GA	00	00	CC	TC	CC	CC	CC	AG	AG	GT	CT	CG	GG
405	VBS75	C12	0	0	2	1	GG	AA	AA	00	TC	CC	TT	TC	TT	GG	GG	TT	TT	GG	GG
406	VBS68	C13	0	0	2	1	GG	AA	00	00	CC	TC	00	00	CC	AG	GG	TT	TT	GG	GG
407	VBS76	C14	0	0	2	2	AG	GG	GG	00	TT	TC	TC	CC	CC	00	GG	TT	TT	GG	GG
408	VBS69	C15	0	0	2	2	AG	GA	GG	00	CC	TC	TC	TC	TC	AG	GG	00	CC	CC	TG
409	VBS77	C16	0	0	1	2	AG	GG	GG	00	TC	TC	TC	CC	CC	AA	GG	TT	TT	GG	GG
410	VBS78	C17	0	0	1	2	AG	GA	GG	00	TT	CC	TT	CC	TC	00	AG	GT	CT	CC	TG
411	VBS87	C18	0	0	1	1	00	GA	GG	00	TT	CC	TC	CC	CC	00	AA	TT	TT	GG	GG
412	VBS100	C19	0	0	2	1	GG	AA	00	00	TC	CC	TC	TC	00	GG	GG	GT	CT	CG	00
413	VBS70	C02	0	0	2	1	GG	AA	AG	00	CC	TT	TC	CC	TC	AG	GG	TT	TT	CG	TG
415	VBS80	C21	0	0	1	1	GG	AA	AG	00	TC	TC	TC	CC	00	GG	AG	TT	TT	GG	GG
416	VBS81	C23	0	0	1	1	AG	GA	00	00	TC	TC	TC	CC	00	GG	GG	TT	TT	00	GG
417	VBS99	C24	0	0	2	1	GG	GA	00	00	TT	TC	CC	CC	CC	GG	GG	GT	CT	CG	TG
418	VBS63	C03	0	0	2	2	GG	GA	00	00	CC	TC	00	CC	CC	AA	GG	GT	CT	CC	GG
420	VBS64	C05	0	0	2	1	AG	GA	00	00	TT	CC	TC	CC	TC	00	GG	TT	TT	GG	TG
422	VBS65	C07	0	0	2	1	GG	AA	AA	00	TC	CC	TT	CC	TT	AG	GG	TT	TT	CG	GG
423	VBS73	C08	0	0	2	1	AG	00	GG	00	TC	TC	00	CC	TC	GG	GG	GT	CT	CG	00
424	VBS66	C09	0	0	2	2	AG	GA	GG	00	TT	CC	TC	CC	TT	00	GG	GT	CT	CG	TG
425	VBS89	D10	0	0	2	2	GG	AA	00	00	TC	CC	00	TC	CC	AA	GG	TT	TT	GG	TG
427	VBS110	D16	0	0	2	1	AG	GA	00	00	CC	TC	TC	TC	TC	AG	GG	GT	CT	CG	TG
428	VBS111	D18	0	0	2	2	AA	GG	GG	00	CC	TC	TC	CC	TC	GG	GG	GT	CT	CC	TG
429	VBS91	D02	0	0	2	1	GG	AA	AG	00	CC	TC	TC	TC	TC	AG	GG	TT	TT	GG	GG
432	VBS114	D24	0	0	2	1	AG	GA	GG	00	CC	TT	CC	CC	CC	AG	GG	GG	CC	00	GG
433	VBS83	D03	0	0	1	2	GG	GG	GG	00	TC	CC	TT	CC	TC	AA	GG	GT	CT	CG	GG
434	VBS93	D04	0	0	1	1	GG	AA	00	00	TT	CC	TT	CC	CC	00	AG	TT	TT	CG	TG
435	VBS84	D05	0	0	2	2	00	GA	AG	00	CC	TC	CC	CC	TC	AG	GG	TT	TT	GG	GG
438	VBS95	D08	0	0	1	2	GG	AA	AA	00	TC	TC	TC	CC	CC	AG	GG	GG	CC	CC	GG
439	RBS115	E01	0	0	2	1	GG	AA	00	00	TC	CC	00	TC	TC	GG	GG	TT	TT	CC	TT
440	RBS130	E10	0	0	1	2	GG	AA	00	00	TC	TC	00	00	CC	AG	GG	GT	CT	CG	TG
442	RBS124	E13	0	0	1	1	GG	AA	AG	00	TC	TC	TC	TT	TC	AG	GG	TT	TT	GG	GG
443	RBS201	E14	0	0	2	2	GG	AA	00	00	TC	TC	TC	TT	TC	GG	GG	GT	CT	CC	TG
445	RBS135	E16	0	0	1	1	GG	AA	AA	00	TT	CC	00	CC	CC	00	GG	GT	CT	CC	GG
446	RBS136	E17	0	0	1	1	00	GA	GG	00	TC	TC	TC	TC	TC	AG	GG	TT	TT	CG	TG
447	RBS140	E19	0	0	1	1	AG	00	GG	00	TC	CC	TT	TC	TC	GG	GG	TT	TT	GG	GG
448	RBS125	E02	0	0	1	1	GG	AA	AA	00	TC	CC	TT	CC	TC	00	GG	GT	CT	CG	GG
451	RBS151	E22	0	0	1	1	AG	GA	GG	00	CC	TT	00	CC	CC	AA	GG	TT	TT	GG	TG
452	RBS142	E23	0	0	2	1	GG	GA	AG	00	TC	TC	TC	CC	TC	AG	GG	GT	00	CG	GG
454	RBS118	E05	0	0	2	1	GG	AA	00	00	TT	CC	00	CC	TT	00	GG	TT	TT	CG	GG
456	RBS129	E08	0	0	1	1	AG	GA	00	00	TC	CC	TT	CC	TC	AA	GG	GG	CC	CC	TG
457	RBS121	E09	0	0	2	1	GG	AA	AA	00	TC	TC	CC	TC	TC	AA	GG	GT	CT	CC	GG
458	RBS143	F01	0	0	2	1	GG	AA	AG	00	TT	CC	TT	CC	CC	00	GG	GT	CT	CG	GG
459	RBS167	F10	0	0	1	1	GG	GA	00	00	TT	CC	TT	CC	TC	00	AG	TT	TT	GG	TG
460	RBS160	F11	0	0	1	1	AG	GA	GG	00	TT	CC	00	TC	CC	GG	00	00	TT	GG	TT
461	RBS168	F12	0	0	1	1	GG	GA	00	00	TC	CC	TC	CC	CC	AA	AG	TT	TT	GG	TG
462	RBS161	F13	0	0	1	1	GG	GA	AG	00	TT	CC	00	TT	CC	GG	GG	GT	CT	CG	GG
463	RBS219	F14	0	0	1	1	GG	AA	00	00	TC	CC	TC	CC	CC	GG	AG	GT	CT	CG	TG
464	RBS162	F15	0	0	1	1	GG	AA	00	00	TC	CC	TC	TC	TC	AG	GG	GG	CC	CC	TG
465	RBS170	F16	0	0	1	1	AG	GG	GG	00	TC	TC	CC	CC	TC	GG	GG	TT	TT	GG	TG
466	RBS163	F17	0	0	1	1	GG	GA	GG	00	TT	TC	TC	TT	TC	00	GG	GG	CC	CC	TG
467	RBS185	F18	0	0	1	1	GG	AA	AG	00	TC	TT	CC	CC	TC	GG	GG	GT	CT	CC	GG
468	RBS164	F19	0	0	1	1	AA	GG	GG	00	TC	CC	00	TC	TT	AG	GG	GT	CT	CG	GG
469	RBS154	F02	0	0	2	1	AG	GA	GG	00	TC	CC	CC	CC	TC	AG	AG	GT	CT	CG	TT
470	RBS172	F20	0	0	1	1	GG	AA	AG	00	TT	CC	TT	TC	CC	GG	GG	TT	TT	00	00
471	RBS165	F21	0	0	1	1	GG	AA	AG	00	TC	CC	TT	TC	CC	GG	GG	TT	TT	GG	TG
472	RBS173	F22	0	0	1	1	GG	AA	AG	00	TT	CC	TC	CC	TT	GG	GG	TT	TT	GG	GG
474	RBS174	F24	0	0	1	1	AG	GA	00	00	CC	TC	TC	TC	TT	AG	GG	TT	TT	GG	TG
475	RBS145	F03	0	0	1	1	AG	GA	AG	00	TT	TC	00	CC	CC	00	GG	TT	TT	GG	GG
477	RBS215	F05	0	0	1	1	AG	GA	00	00	TT	CC	TT	CC	CC	00	AG	GT	CT	CG	GG
478	RBS156	F06	0	0	1	1	AG	GA	AG	00	CC	TT	CC	CC	CC	GG	AG	GT	CT	GG	GG
479	RBS146	F07	0	0	2	1	GG	AA	AG	00	CC	TT	CC	CC	TC	GG	GG	TT	TT	GG	GG
480	RBS204	F08	0	0	1	1	AG	GG	GG	00	TT	TC	TC	CC	CC	00	GG	TT	TT	GG	GG
481	RBS159	F09	0	0	1	1	GG	AA	00	00	TC	TC	TC	CC	TT	AG	GG	GT	CT	CG	TT
482	RBS175	G01	0	0	1	1	GG	AA	00	00	CC	TT	CC	CC	CC	GG	GG	TT	TT	GG	TT
483	RBS192	G10	0	0	1	1	AG	GA	00	00	CC	TT	CC	TC	TC	AG	GG	TT	TT	CG	TG
484	RBS183	G11	0	0	2	1	GG	AA	GG	00	CC	TC	TC	CC	CC	AG	GG	TT	TT	GG	TG
486	RBS184	G13	0	0	1	1	GG	GG	GG	00	CC	TT	CC	CC	TT	AG	GG	TT	TT	GG	GG
487	RBS195	G14	0	0	2	2	GG	AA	00	00	TT	CC	TT	TC	TC	00	GG	TT	TT	GG	TG
488	RBS217	G16	0	0	1	1	GG	AA	00	00	TC	TT	CC	CC	TC	AG	GG	TT	TT	GG	TG
489	RBS205	G17	0	0	2	1	AG	GA	GG	00	TT	CC	TC	CC	TC	00	GG	TT	TT	00	00
490	RBS218	G18	0	0	2	1	AG	GA	00	00	TC	TC	TC	TC	TT	AG	GG	TT	TT	CG	TT
491	RBS206	G19	0	0	1	1	GG	AA	AG	00	TC	TT	CC	TC	TC	AG	GG	TT	TT	CG	GG
492	RBS187	G02	0	0	1	1	GG	AA	AG	00	CC	TT	CC	CC	TT	AG	GG	GT	CT	CG	TG
496	VBS116	G24	0	0	1	2	AG	GA	AG	00	TC	TC	TC	CC	TC	00	GG	GT	CT	CG	GG
497	RBS176	G03	0	0	1	1	AG	GA	GG	00	CC	TC	CC	CC	TC	AG	AG	TT	TT	GG	TT
498	RBS188	G04	0	0	1	1	AG	GG	GG	00	TC	TC	CC	TC	TT	GG	GG	GT	CT	CG	TG
499	RBS177	G05	0	0	1	1	GG	AA	AG	00	TC	TC	CC	00	TT	GG	GG	GG	CC	CC	TG
501	RBS189	G07	0	0	1	1	AG	GA	00	00	TT	CC	TT	CC	TC	GG	GG	TT	TT	GG	TG
502	RBS191	G08	0	0	2	1	AG	GA	GG	00	TC	TC	CC	CC	TC	AG	AG	GT	00	CG	TT
503	RBS182	G09	0	0	2	1	GG	AA	AG	00	TT	CC	TT	CC	CC	GG	AG	TT	TT	CG	TG
504	VBS132	H10	0	0	2	1	GG	GA	GG	00	TC	TC	TC	TC	TC	AG	GG	TT	TT	CG	TG
505	VBS124	H11	0	0	2	1	00	GA	00	00	TT	CC	TT	CC	TC	AG	GG	GT	CT	CG	GG
508	SDS14	H14	0	0	1	1	GG	AA	GG	00	CC	CC	TT	TC	TC	AG	GG	TT	TT	GG	GG
509	VBS126	H15	0	0	2	1	GG	AA	AG	00	TC	TC	00	TC	CC	GG	GG	GT	CT	CG	TG
510	SDS4	H16	0	0	2	1	GG	AA	AG	00	TC	CC	TT	CC	TC	GG	GG	TT	TT	GG	TT
511	VBS127	H17	0	0	2	1	GG	AA	AA	00	TC	TC	TC	CC	CC	GG	GG	TT	TT	GG	GG
512	SDS5	H18	0	0	2	1	GG	GG	GG	00	TT	CC	TT	CC	TC	AG	GG	TT	TT	GG	TG
513	VBS128	H19	0	0	2	1	AA	GG	GG	00	TC	TC	TC	TC	CC	GG	GG	GT	CT	CG	GG
514	VBS121	H02	0	0	1	1	AG	GG	GG	00	CC	TT	CC	CC	TC	AG	GG	TT	TT	GG	GG
515	SDS6	H20	0	0	2	1	AG	GA	00	00	CC	CC	TT	TC	TC	GG	GG	GT	CT	CG	GG
516	VBS129	H21	0	0	2	1	AG	GA	00	00	TC	CC	00	TC	TC	GG	GG	GT	CT	CG	TG
517	SDS7	H22	0	0	2	1	GG	AA	AG	00	TC	TC	TC	CC	CC	AG	GG	TT	TT	CG	GG
518	VBS130	H23	0	0	1	1	GG	AA	AG	00	TC	TC	TC	TC	TT	AA	GG	GT	CT	00	TG
519	SDS8	H24	0	0	1	1	GG	AA	00	00	TT	CC	00	CC	TT	AG	GG	TT	TT	GG	TG
520	RBS211	H03	0	0	2	1	AG	GA	AG	00	CC	TT	CC	CC	TC	GG	AG	TT	TT	GG	GG
521	VBS119	H04	0	0	1	1	00	GA	GG	00	CC	TT	CC	CC	TC	00	GG	TT	TT	GG	GG
522	RBS212	H05	0	0	1	1	AG	GA	00	00	CC	TC	00	CC	TC	AG	GG	GT	CT	CG	TG
523	VBS120	H06	0	0	1	1	AG	GA	AG	00	CC	TC	TC	CC	TC	AG	GG	GT	CT	CG	TG
524	RBS214	H07	0	0	1	1	GG	GA	GG	00	TC	TT	00	CC	CC	GG	AG	TT	TT	CG	GG
526	VBS123	H09	0	0	2	1	GG	GA	AG	00	TC	CC	TT	TC	TC	AG	GG	GT	CT	CG	GG
527	SDS9	I01	0	0	1	1	AG	GG	GG	00	CC	TC	TC	TT	TC	AG	AG	TT	TT	CC	GG
528	SDS41	I10	0	0	2	1	00	GA	AG	00	TC	TC	TC	TC	TT	AG	GG	TT	TT	CG	GG
529	SDS15	I11	0	0	1	1	00	GA	AG	00	TT	00	00	CC	CC	GG	GG	GT	CT	CG	GG
532	SDS44	I16	0	0	1	1	GG	AA	00	00	CC	TC	TC	TC	TC	GG	GG	TT	TT	CG	GG
534	SDS31	I18	0	0	1	1	AG	GA	GG	00	TT	CC	TC	TC	TC	GG	GG	TT	TT	GG	TG
535	SDS22	I19	0	0	1	2	AG	GA	AG	00	TC	CC	TC	TC	TC	GG	AG	GT	CT	CG	GG
536	SDS36	I02	0	0	1	1	GG	AA	00	00	CC	TT	CC	TC	TT	GG	AG	TT	TT	GG	TG
537	SDS32	I20	0	0	1	1	GG	AA	AG	00	TC	CC	TC	TC	TC	GG	GG	GG	CC	CC	TG
538	SDS23	I21	0	0	1	1	AG	GA	00	00	TC	TT	CC	CC	CC	AG	GG	TT	TT	GG	TG
539	SDS33	I22	0	0	1	1	AA	GG	GG	00	TC	CC	TT	TC	CC	GG	GG	GT	CT	CG	TG
541	SDS35	I24	0	0	1	1	GG	AA	00	00	TT	CC	TT	CC	TC	GG	GG	GG	CC	CC	GG
542	SDS10	I03	0	0	1	1	00	GA	00	00	TT	CC	TT	CC	TT	GG	GG	TT	TT	GG	TG
543	SDS37	I04	0	0	1	1	AG	GA	AG	00	TT	TC	TC	CC	TC	00	GG	TT	TT	CG	GG
544	SDS12	I05	0	0	1	1	AG	GA	AG	00	TT	CC	00	TC	TC	GG	GG	GT	CT	CG	GG
545	SDS38	I06	0	0	2	1	GG	AA	AG	00	TT	00	CC	CC	TC	00	GG	GT	TT	00	GG
546	SDS13	I07	0	0	1	2	GG	AA	AA	00	TC	00	TC	CC	CC	AG	GG	TT	TT	GG	TG
547	SDS39	I08	0	0	2	1	AG	GA	00	00	CC	TC	TC	00	CC	GG	AG	TT	TT	GG	GG
548	SDS17	I09	0	0	1	1	GG	GA	AG	00	CC	TT	CC	CC	TC	AG	GG	TT	TT	GG	GG
549	SDS26	J01	0	0	2	1	GG	GA	AG	00	TC	TC	TC	TC	TT	AG	AG	TT	TT	GG	GG
550	SDS59	J10	0	0	1	1	GG	AA	00	00	TC	TT	CC	CC	TT	AG	AG	TT	TT	CG	TG
551	SDS49	J11	0	0	1	1	GG	GA	GG	00	TT	CC	TT	CC	TC	00	AG	GT	CT	CG	TG
552	SDS60	J12	0	0	2	1	GG	GG	00	00	TC	CC	TT	CC	TC	AA	GG	GT	CT	CG	GG
553	SDS71	J13	0	0	2	1	AG	GG	GG	00	TT	TC	TC	CC	CC	00	GG	TT	TT	GG	GG
554	SDS69	J14	0	0	2	1	GG	GA	AG	00	TC	TC	CC	TC	TC	GG	AG	TT	TT	GG	GG
555	SDS72	J15	0	0	2	1	GG	AA	AG	00	CC	TC	TC	CC	TT	GG	GG	GG	CC	CG	GG
557	SDS53	J17	0	0	1	1	GG	AA	AA	00	TC	CC	TC	CC	CC	AG	AG	TT	TT	GG	GG
558	SDS63	J18	0	0	1	1	GG	AA	GG	00	TC	00	00	CC	TC	AG	GG	GT	CT	CG	TG
559	SDS65	J19	0	0	1	1	GG	AA	AG	00	TC	TC	TC	TC	TT	00	AG	TT	TT	CG	GG
560	SDS45	J02	0	0	1	1	AG	GG	GG	00	TC	TC	CC	CC	CC	AA	GG	TT	TT	GG	TG
561	SDS86	J20	0	0	1	1	AG	00	00	00	TC	TC	TC	CC	TC	GG	GG	TT	TT	CG	GG
562	SDS66	J21	0	0	1	1	GG	AA	00	00	CC	TC	CC	CC	TC	AG	GG	TT	TT	CG	GG
563	SDS87	J22	0	0	1	1	GG	AA	AA	00	CC	TT	CC	TC	TT	AG	GG	TT	TT	CG	GG
564	SDS67	J23	0	0	1	1	AG	GA	00	00	CC	00	CC	CC	CC	GG	AG	TT	TT	GG	TG
565	SDS88	J24	0	0	1	1	GG	GA	AG	00	TC	TT	00	TC	CC	AA	GG	TT	TT	GG	00
566	SDS54	J03	0	0	1	1	GG	AA	00	00	CC	TT	CC	CC	TT	AG	AG	TT	TT	CG	TG
567	SDS51	J04	0	0	1	1	GG	AA	AA	00	TC	CC	TT	CC	CC	GG	GG	GT	CT	CC	GG
568	SDS61	J05	0	0	2	1	GG	GA	AG	00	TC	TC	TC	CC	CC	GG	GG	GT	CT	CG	GG
569	SDS47	J06	0	0	1	1	AG	GA	00	00	TT	CC	00	CC	TC	00	GG	TT	TT	GG	TG
570	SDS62	J07	0	0	2	1	GG	AA	AA	00	TT	CC	TC	CC	TT	00	GG	GT	CT	CG	GG
572	SDS48	J09	0	0	1	1	GG	AA	00	00	CC	TC	TC	CC	TT	00	GG	GG	CC	CC	TG
573	SDS83	K01	0	0	1	1	GG	AA	AA	00	TC	CC	TT	CC	TT	AG	GG	TT	TT	GG	GG
574	SVI136	K10	0	0	2	1	AG	GA	00	00	TC	TT	CC	CC	TC	GG	GG	TT	TT	GG	TG
575	SVI153	K11	0	0	2	2	00	GA	AG	00	TT	CC	TT	TC	TC	00	GG	TT	TT	GG	GG
576	SVI148	K12	0	0	2	2	AG	GA	AG	00	TC	TC	TC	CC	CC	GG	GG	TT	TT	CG	GG
577	SVI156	K13	0	0	2	1	GG	GA	AG	00	CC	TC	TC	CC	CC	GG	AG	TT	TT	GG	GG
578	SVI150	K14	0	0	2	1	GG	AA	00	00	TC	CC	TC	CC	CC	GG	AG	GT	CT	CG	TG
579	SVI157	K15	0	0	2	2	GG	AA	AG	00	CC	TT	CC	CC	CC	GG	GG	TT	TT	GG	GG
580	SVI138	K18	0	0	2	2	AA	GG	GG	00	CC	TC	CC	TC	CC	AG	GG	GT	CT	CG	TT
581	SVI186	K19	0	0	2	1	00	GG	GG	00	CC	TC	CC	CC	TC	00	00	TT	TT	GG	GG
582	SVI130	K02	0	0	2	2	AG	GA	00	00	TT	CC	00	TC	TC	GG	GG	TT	TT	CG	TT
583	SVI140	K20	0	0	2	1	GG	00	00	00	CC	TT	00	TC	TT	AG	GG	GT	CT	CG	TG
584	SVI133	K21	0	0	2	2	GG	AA	AG	00	TT	CC	TC	TT	TC	00	GG	TT	TT	GG	GG
585	SVI141	K22	0	0	2	1	AG	GA	00	00	TC	TC	TC	CC	CC	GG	AG	GT	CT	CC	TG
586	SVI142	K24	0	0	2	2	GG	GA	00	00	TC	TC	CC	CC	TT	00	AG	TT	TT	GG	TG
587	SDS84	K03	0	0	1	2	AG	GG	GG	00	CC	TC	TC	CC	CC	AG	GG	TT	TT	GG	TG
588	SVI183	K04	0	0	2	2	GG	AA	00	00	TT	TC	CC	TC	CC	00	GG	GG	CC	CC	TG
589	SDS85	K05	0	0	1	1	AG	GA	GG	00	TC	TC	TC	TT	CC	AG	AG	TT	TT	CC	GG
591	SVI184	K07	0	0	2	1	GG	GA	00	00	TC	TC	TC	CC	TC	AG	GG	TT	TT	CG	GG
592	SVI185	K08	0	0	2	1	GG	AA	00	00	TC	TC	CC	CC	TC	GG	GG	GG	CC	CC	TG
593	SVI152	K09	0	0	2	1	GG	AA	AA	00	CC	TC	TC	TC	CC	GG	AG	GT	CT	00	GG
594	SVI135	L01	0	0	2	2	GG	AA	AG	00	TT	CC	TT	CC	TC	00	AG	TT	TT	CG	TG
595	SVI171	L10	0	0	2	1	00	GG	GG	00	TT	CC	TT	TC	CC	AG	GG	TT	TT	GG	TG
596	SVI161	L11	0	0	2	2	GG	AA	AG	00	TT	CC	TT	CC	CC	00	AG	TT	TT	GG	TT
597	SVI172	L12	0	0	2	1	GG	AA	AG	00	TC	TC	CC	CC	TT	AG	GG	TT	TT	GG	GG
598	SVI174	L14	0	0	2	1	GG	GA	GG	00	TC	00	TC	00	TC	GG	GG	00	CT	CG	TG
599	SVI164	L15	0	0	2	2	GG	AA	AG	00	CC	TT	CC	CC	TC	AA	GG	TT	TT	GG	GG
600	SVI175	L16	0	0	2	1	GG	AA	GG	00	TT	CC	TT	CC	CC	00	GG	GG	CC	CC	GG
601	SVI165	L17	0	0	2	2	AG	GA	00	00	CC	TC	CC	CC	TC	AG	GG	TT	TT	GG	TG
602	SVI177	L18	0	0	2	1	GG	AA	AA	00	TT	TC	TC	TC	TT	GG	GG	GT	CT	CG	GG
603	SVI178	L20	0	0	2	1	00	GA	00	00	CC	CC	TT	CC	TC	AA	GG	TT	TT	CG	GG
604	SVI168	L21	0	0	2	1	AA	GG	GG	00	CC	00	00	TC	CC	00	GG	TT	TT	GG	TG
605	SVI179	L22	0	0	2	2	GG	AA	00	00	TC	CC	TT	CC	CC	AA	AG	GT	CT	CG	GG
606	SVI169	L23	0	0	2	1	AG	GG	GG	00	TC	TC	TC	TC	CC	GG	AG	GT	CT	CC	GG
607	SVI180	L24	0	0	2	2	AG	GA	00	00	TC	TC	TC	CC	CC	GG	GG	TT	TT	00	00
608	SVI187	L03	0	0	2	2	GG	AA	AA	00	TT	CC	TT	TT	TC	GG	AG	GT	CT	CC	GG
609	SVI144	L04	0	0	2	2	GG	AA	00	00	TT	CC	TC	CC	TC	00	AG	TT	TT	GG	TG
610	SVI137	L05	0	0	2	2	AG	GA	AG	00	TT	CC	CC	CC	CC	GG	GG	TT	TT	CG	GG
612	SVI191	M01	0	0	2	2	AG	GA	GG	00	TC	CC	TT	CC	CC	GG	AG	GG	CC	CC	GG
613	SVI223	M10	0	0	2	1	00	GA	AG	00	CC	TT	CC	CC	TC	AG	GG	TT	TT	GG	GG
614	SVI205	M11	0	0	2	1	AG	GA	GG	00	TT	CC	TC	TC	CC	00	AG	00	CT	CG	TG
615	SVI206	M13	0	0	2	1	GG	AA	AG	00	CC	TC	00	CC	TC	AG	GG	TT	TT	GG	GG
616	SVI225	M14	0	0	2	2	GG	GA	AG	00	TC	CC	TT	CC	TC	GG	GG	GT	CT	CC	GG
617	SVI227	M16	0	0	2	1	00	GA	AG	00	TC	TT	CC	CC	CC	GG	GG	TT	TT	GG	00
618	SVI243	M18	0	0	2	1	GG	GA	AG	00	00	CC	TC	CC	TC	AG	GG	TT	TT	CG	TG
619	SVI211	M19	0	0	2	1	AG	GA	AG	00	TC	TT	CC	TC	CC	AG	GG	TT	TT	GG	GG
620	SVI219	M02	0	0	2	1	AG	GA	00	00	CC	TC	TC	TC	TC	AG	GG	TT	TT	GG	TT
622	SVI213	M23	0	0	2	2	AA	GG	GG	00	TC	00	00	CC	TC	00	GG	GT	CT	CG	GG
623	SVI246	M24	0	0	2	1	GG	AA	00	00	CC	TT	CC	CC	TT	GG	GG	GT	CT	CC	TG
624	SVI193	M03	0	0	2	1	GG	AA	00	00	TT	CC	TC	TC	CC	00	AG	TT	TT	CG	TG
625	SVI220	M04	0	0	2	2	AG	GA	AG	00	TT	CC	TT	TC	CC	00	GG	TT	TT	CG	GG
626	SVI200	M05	0	0	2	1	00	00	GG	00	TC	00	CC	CC	CC	GG	GG	GT	CT	CC	TG
627	SVI221	M06	0	0	2	2	00	AA	AG	00	TT	CC	TC	CC	TC	GG	GG	GT	CC	GG	TG
628	SVI203	M07	0	0	2	1	GG	AA	00	00	TC	TT	CC	CC	TC	GG	AG	GT	CT	CC	TG
629	SVI222	M08	0	0	2	1	00	GA	AG	00	TC	TC	TC	CC	CC	AG	GG	TT	TT	GG	GG
630	SVI204	M09	0	0	2	2	GG	AA	GG	00	TC	TC	TC	CC	TC	GG	GG	TT	TT	GG	TG
631	SVI214	N01	0	0	2	1	AG	GA	GG	00	TC	TC	TC	CC	CC	AG	GG	TT	TT	CG	TT
632	SVI252	N10	0	0	2	1	GG	AA	00	00	TC	CC	TT	TC	TC	AG	GG	GT	CT	CG	GG
633	SVI230	N11	0	0	1	2	00	GA	GG	00	TC	TC	00	CC	TC	AG	GG	GT	CT	CG	GG
634	SVI231	N13	0	0	2	2	GG	AA	GG	00	TT	CC	TT	TC	TC	00	GG	TT	TT	GG	TG
635	SVI254	N14	0	0	2	2	GG	AA	GG	00	CC	TT	CC	CC	TT	GG	AG	TT	TT	CG	TT
636	RSS82	N15	0	0	1	2	GG	AA	AG	00	CC	CC	TC	CC	TC	GG	GG	GT	CT	CC	GG
637	SVI256	N16	0	0	2	1	GG	AA	AG	00	TC	TC	CC	CC	CC	GG	AG	TT	TT	CG	GG
641	SVI247	N02	0	0	2	1	GG	AA	AA	00	CC	TC	TC	CC	TC	AG	GG	TT	TT	CG	GG
642	SVI240	N21	0	0	2	1	GG	AA	AG	00	CC	CC	TC	TC	TC	AG	GG	GG	CC	00	TG
643	RSS104	N22	0	0	1	2	AG	GA	AG	00	TC	CC	TC	TC	TT	AA	GG	GG	CC	00	GG
644	RSS87	N23	0	0	2	1	GG	GA	AG	00	TC	TC	TC	CC	TC	AG	AG	TT	TT	GG	GG
645	RSS67	N03	0	0	2	2	GG	AA	00	00	TC	TT	CC	TC	TC	00	GG	GG	CC	CC	TG
646	SVI217	N05	0	0	2	1	AG	GA	AG	00	CC	TC	TC	CC	CC	AG	AG	TT	TT	CG	GG
647	RSS80	N08	0	0	1	1	GG	AA	AA	00	TC	TC	TC	TC	CC	GG	GG	TT	TT	GG	GG
648	SVI228	N09	0	0	1	1	GG	GA	GG	00	TC	TC	CC	CC	TC	AA	GG	TT	TT	CG	TG
649	RSS259	O10	0	0	1	1	GG	AA	AG	00	TT	CC	00	CC	TC	00	GG	GT	CT	CG	GG
650	RSS145	O11	0	0	2	2	00	GA	00	00	TC	CC	TT	CC	CC	AG	GG	GT	CT	CG	TG
651	RSS260	O12	0	0	2	2	GG	GA	00	00	TC	TT	CC	TC	TC	AA	AG	TT	TT	GG	TG
652	RSS146	O13	0	0	2	2	GG	AA	00	00	TC	TC	TC	CC	CC	AG	GG	TT	TT	GG	TT
653	RSS261	O14	0	0	2	1	GG	GA	00	00	TC	TC	00	CC	TC	GG	GG	GT	CT	CG	TG
654	RSS147	O15	0	0	2	2	GG	AA	AG	00	CC	TT	CC	TC	CC	AG	AG	TT	TT	CG	GG
655	RSS287	O17	0	0	2	2	AG	GA	00	00	TC	TC	CC	TC	TT	GG	GG	GT	00	CG	TG
657	RSS248	O02	0	0	1	1	AG	GA	00	00	CC	TT	CC	TC	TC	GG	GG	TT	TT	GG	TG
659	RSS292	O21	0	0	2	1	AG	GA	GG	00	CC	TT	CC	CC	TC	AG	GG	TT	TT	CG	TG
660	RSS296	O23	0	0	2	2	GG	AA	AA	00	TC	TC	TC	CC	CC	00	GG	GT	CT	CG	GG
662	RSS110	O04	0	0	2	2	GG	AA	AG	00	CC	TT	CC	CC	TC	AG	GG	TT	TT	GG	GG
664	RSS139	O07	0	0	2	1	00	GA	AG	00	TC	TC	CC	TC	CC	GG	AA	GT	CT	CG	GG
665	RSS258	O08	0	0	1	1	GG	GA	00	00	TC	TC	TC	CC	CC	AG	GG	GT	CT	CC	TG
666	RSS140	O09	0	0	2	2	AG	GG	GG	00	TC	TC	TC	TC	TC	AG	AG	TT	TT	GG	TG
667	RSS300	P01	0	0	2	1	GG	AA	GG	00	CC	CC	TT	CC	TC	AG	GG	GT	CT	CC	TG
668	RSS267	P10	0	0	1	1	GG	AA	00	00	TC	TC	00	CC	00	AG	GG	GT	CT	CG	TT
669	RSS315	P11	0	0	1	1	AA	GG	GG	00	TC	TC	TC	CC	TC	AG	AG	TT	TT	CG	GG
674	RSS330	P19	0	0	1	1	GG	GA	GG	00	CC	TC	00	CC	TC	AG	AG	GT	CT	CG	TT
675	RSS282	P02	0	0	2	2	GG	AA	AG	00	TC	TC	TC	TC	TC	AA	AG	GT	CT	CG	GG
676	RSS272	P20	0	0	2	1	GG	00	GG	00	TC	TC	TC	TC	00	AG	GG	GT	CT	CG	TG
677	RSS333	P21	0	0	2	2	GG	GA	GG	00	TC	CC	TC	CC	TC	AG	GG	GT	CT	CG	TG
678	RSS273	P22	0	0	2	1	GG	AA	00	00	TC	CC	00	TT	TT	GG	AG	TT	00	GG	TG
680	RSS303	P03	0	0	2	2	AG	GA	GG	CC	CC	TT	CC	CC	TT	GG	AG	TT	TT	GG	GG
681	RSS283	P04	0	0	1	2	GG	AA	AG	00	TT	CC	TC	TC	CC	GG	AG	TT	00	GG	GG
682	RSS308	P05	0	0	1	2	AG	GA	00	CC	CC	TC	00	TC	TC	AG	GG	GT	CT	CG	TG
683	RSS284	P06	0	0	1	2	GG	AA	AG	GC	TT	CC	TT	CC	TC	GG	GG	GT	CT	CG	TG
684	RSS309	P07	0	0	1	1	GG	AA	AA	CC	TT	TT	CC	CC	TT	00	GG	TT	TT	GG	GG
685	RSS285	P08	0	0	2	2	GG	AA	AG	GC	TT	CC	00	CC	TC	GG	GG	TT	TT	GG	TG
686	RSS313	P09	0	0	1	2	AG	GA	GG	CC	CC	TC	TC	TC	TC	GG	GG	GT	CT	CG	TG
687	AGD142	L24	0	0	1	1	AG	GA	AG	GC	TC	TC	TC	TC	TC	AG	GG	GT	CT	CG	GG
688	AGD75	N15	0	0	2	1	AG	GG	GG	GC	TT	CC	TT	TC	TC	AA	AG	GG	CC	CC	GG
689	DAV282	A15	0	0	1	1	AG	GA	AG	GC	CC	TT	CC	CC	CC	AG	GG	TT	TT	GG	GG
690	DAV284	C15	0	0	1	1	00	GA	AG	GC	TC	TC	TC	CC	TC	AA	AG	TT	TT	GG	TG
691	DAV288	E15	0	0	1	1	GG	AA	AG	GC	TC	CC	TC	CC	CC	GG	GG	TT	TT	GG	TT
692	DAV291	G15	0	0	1	1	GG	AA	AA	CC	TC	TC	TC	TC	TT	AG	GG	GT	CT	CG	GG
693	DAV315	O15	0	0	2	1	GG	AA	00	CC	CC	TT	CC	CC	TC	AG	GG	GT	CT	CG	GG
694	DAV316	B15	0	0	2	1	AG	GA	00	GG	CC	TT	CC	TC	CC	AG	AG	TT	TT	GG	GG
695	DAV317	D15	0	0	2	1	GG	AA	AA	CC	TC	TT	CC	CC	TT	AA	GG	TT	TT	CG	GG
696	DAV318	F15	0	0	2	2	AG	GG	GG	GG	CC	TC	TC	CC	TC	AG	AG	TT	TT	GG	GG
697	DAV319	H15	0	0	2	1	GG	00	00	GC	CC	TC	CC	CC	CC	AG	GG	GT	CT	CG	GG
698	DAV320	J15	0	0	2	1	GG	AA	00	CC	TT	TC	TC	CC	00	00	GG	GG	CC	00	TG
699	DAV321	L15	0	0	2	1	GG	AA	00	CC	TC	TC	CC	00	TC	AA	AG	GG	CC	CC	TT
700	DAV323	P15	0	0	2	1	GG	GA	AA	CC	TC	CC	TT	00	CC	AG	GG	GT	CC	CC	GG
701	DAV325	A16	0	0	2	1	00	AA	00	00	TT	CC	TT	TT	CC	GG	GG	TT	TT	GG	TT
702	DAV326	C16	0	0	2	1	GG	AA	00	GG	TT	CC	TT	TT	CC	GG	GG	TT	TT	GG	TT
703	DAV329	E16	0	0	2	1	GG	AA	00	GC	TT	CC	TC	TC	TC	GG	GG	GT	CT	CC	TG
704	DAV333	G16	0	0	2	1	GG	GA	00	GC	TC	CC	TC	TC	TC	AG	GG	GT	CT	CC	GG
705	DAV335	I16	0	0	2	1	GG	AA	00	GC	TC	TC	TC	CC	TC	AA	GG	GT	CT	CG	TG
706	DAV338	K16	0	0	2	1	AG	GA	00	00	TT	CC	TT	CC	CC	GG	GG	GG	CC	CC	GG
707	DAV358	O16	0	0	1	1	00	AA	AA	CC	CC	TT	CC	CC	TC	AA	AG	TT	TT	GG	GG
708	DAV360	B16	0	0	1	1	AG	GA	00	GC	TC	CC	TT	TC	TC	AG	GG	TT	TT	GG	TG
709	DAV370	D16	0	0	2	1	AG	GA	AA	CC	TC	CC	CC	CC	TT	AG	GG	TT	TT	CG	GG
710	DAV371	F16	0	0	2	1	GG	AA	AG	GC	CC	TT	CC	TC	TC	GG	GG	GT	CT	CG	TG
711	DAV373	J16	0	0	2	2	AG	GA	00	GC	TC	CC	TT	CC	TC	GG	GG	GT	CT	CG	GG
712	DAV379	N16	0	0	2	1	GG	AA	00	GC	CC	TC	TC	CC	CC	GG	GG	GT	CT	CG	TT
713	DAV382	P16	0	0	2	1	AG	GA	AA	CC	TC	CC	TC	00	00	GG	GG	TT	TT	CG	TG
714	DAV383	E24	0	0	2	1	GG	AA	00	00	TC	00	TC	CC	TC	AG	AG	TT	TT	GG	GG
715	DAV384	H24	0	0	2	1	GG	AA	AA	CC	TC	CC	TT	TC	TC	AG	GG	GT	CT	CG	GG
716	DAV385	G24	0	0	2	1	GG	GA	00	GC	00	CC	CC	CC	TC	GG	GG	TT	00	GG	00
717	FAS108	B20	0	0	2	1	AG	GA	AG	00	TC	00	TC	TC	TC	GG	00	GT	CT	CG	00
718	FAS109	C22	0	0	1	1	00	GA	AG	00	TC	CC	TC	CC	00	AG	GG	GT	CT	CG	TG
719	FAS110	E22	0	0	1	1	AG	GA	AG	00	TC	TC	TC	TC	TC	00	GG	GT	CT	CG	TG
720	FAS111	G22	0	0	1	1	00	GA	AG	GC	TC	TC	TC	TC	TC	00	00	GT	CT	CG	00
722	FAS116	B22	0	0	1	2	AG	GA	AG	GC	CC	TT	CC	TC	TT	GG	GG	TT	TT	GG	TT
725	FAS123	N22	0	0	2	1	GG	GA	00	00	TC	00	TC	CC	TC	AG	GG	TT	TT	CG	GG
727	FAS125	A22	0	0	1	2	AG	GG	GG	CC	TC	TC	TC	TC	CC	GG	AG	TT	TT	GG	GG
728	FAS126	E21	0	0	2	1	00	GA	AG	00	TC	00	TC	CC	TC	AG	GG	TT	TT	CG	GG
730	FAS137	B21	0	0	1	2	GG	AA	AA	CC	TT	CC	TC	TC	TC	GG	GG	TT	TT	GG	GG
732	FAS142	F21	0	0	1	1	GG	AA	AA	00	TC	00	TT	CC	TC	AG	GG	GT	CT	CG	GG
734	FAS144	J21	0	0	2	1	GG	GG	GG	GG	TC	00	TC	CC	TC	GG	GG	GT	CT	CG	GG
735	FAS145	L21	0	0	1	2	GG	GA	00	GC	CC	TT	CC	TC	TC	AG	GG	TT	TT	GG	GG
736	FAS149	N21	0	0	1	1	AG	GA	AG	GG	TC	TT	CC	CC	TC	AG	AA	TT	TT	GG	GG
738	FAS151	A21	0	0	1	1	GG	00	AG	00	TC	CC	TT	TC	00	AG	GG	GT	CT	CG	TG
739	FAS152	C21	0	0	2	1	AG	GA	AG	CC	TT	CC	TT	TC	TC	AG	GG	00	CT	CG	GG
740	FAS156	G21	0	0	1	1	GG	AA	AG	GC	TC	CC	CC	TC	TT	GG	GG	GT	CT	CG	TG
741	FAS158	K21	0	0	2	1	00	AA	AG	GC	TT	CC	TT	CC	CC	AA	AG	GG	CC	00	TG
742	FAS166	A23	0	0	1	2	GG	AA	AG	GC	CC	TT	CC	CC	CC	AG	GG	TT	TT	GG	TT
743	FAS167	B23	0	0	1	2	00	AA	00	00	TC	TC	CC	CC	TC	GG	GG	GG	CC	CG	TG
744	FAS171	N24	0	0	1	1	GG	AA	00	GC	TC	TC	TC	CC	TC	AG	GG	TT	TT	GG	TG
745	FAS172	D19	0	0	1	1	GG	AA	AA	CC	TT	CC	TT	TC	TC	00	GG	GT	CT	CG	TG
746	FAS173	F19	0	0	1	1	GG	AA	00	CC	TC	TC	CC	TC	TC	AG	AG	GG	CC	CC	TG
747	FAS174	H19	0	0	1	1	GG	AA	00	CC	CC	TC	TC	TC	TC	GG	GG	TT	TT	CG	TG
748	FAS177	N19	0	0	1	2	AG	GA	00	CC	CC	TC	TC	CC	TC	GG	GG	TT	TT	GG	00
749	FAS179	A20	0	0	1	1	GG	GA	AG	CC	CC	TT	CC	CC	CC	GG	GG	TT	TT	GG	GG
750	FAS180	C20	0	0	1	2	GG	GA	AG	CC	TC	TC	TC	TC	CC	AG	GG	GT	CT	CC	GG
751	FAS181	E20	0	0	1	1	AG	GA	AG	CC	TT	CC	TC	CC	TT	GG	GG	GG	CC	CC	GG
752	FAS182	G20	0	0	2	2	00	AA	00	CC	TC	00	TT	CC	CC	GG	AG	TT	TT	GG	GG
753	FAS183	I20	0	0	2	2	GG	AA	AG	CC	TC	TC	TC	CC	TC	AA	GG	GT	CT	CC	GG
754	FAS184	K20	0	0	2	1	GG	AA	AG	CC	TC	TC	CC	CC	TC	AG	GG	GT	CT	CG	GG
755	FAS185	M20	0	0	2	1	AG	GA	GG	GC	TT	CC	TT	CC	CC	GG	AG	GT	CT	CG	TG
756	FAS188	D20	0	0	2	1	AG	GA	AG	GG	TC	TC	TC	CC	TC	AA	AG	GG	CC	CC	GG
757	FAS189	F20	0	0	1	1	00	GG	00	CC	TT	00	TT	TC	CC	00	GG	GT	CT	CG	GG
758	FAS190	H20	0	0	2	2	AG	GG	GG	GG	TT	00	TT	TC	TC	AG	AG	TT	TT	GG	GG
759	FAS191	J20	0	0	2	1	00	AA	AA	GC	TC	TC	TC	TC	TC	GG	AG	TT	TT	GG	GG
760	FAS192	L20	0	0	2	1	GG	AA	AA	GC	TC	CC	TC	CC	CC	00	GG	TT	TT	GG	GG
761	FAS194	A17	0	0	2	2	GG	AA	AA	CC	TC	TC	TC	TC	CC	GG	AG	GT	CT	CG	GG
762	FAS201	E23	0	0	1	1	GG	AA	AA	CC	TT	00	TT	TC	TC	AG	GG	GT	CT	CG	GG
763	FAS202	F23	0	0	1	1	GG	AA	AA	CC	TT	00	00	TC	TC	GG	AG	TT	TT	GG	TG
764	FAS204	H23	0	0	1	2	AG	GA	GG	GG	TC	00	TT	CC	TC	00	AG	TT	TT	GG	TG
765	FAS213	N23	0	0	1	1	AG	GA	AG	00	TT	CC	TT	TC	TC	AG	GG	GT	CT	CG	GG
766	FAS221	B24	0	0	2	1	AG	GA	AG	GC	00	TC	TC	TC	TC	AA	GG	TT	TT	CG	TG
767	FAS222	E17	0	0	2	1	AA	GG	GG	GG	TC	TC	TC	TC	TC	AA	GG	TT	TT	CG	TG
768	FAS223	C17	0	0	2	1	AG	GA	GG	GG	TT	CC	TT	CC	CC	AG	GG	TT	TT	GG	TG
769	FAS224	G17	0	0	2	1	GG	AA	00	GC	TT	CC	CC	CC	CC	AG	GG	TT	TT	GG	TT
770	FAS227	K17	0	0	1	1	GG	GA	00	CC	TC	TC	TC	CC	TT	AG	GG	TT	TT	GG	GG
771	FAS228	M17	0	0	1	1	GG	GA	GG	GC	TC	CC	TT	TC	CC	AG	AG	GG	CC	CC	TG
772	FAS229	O17	0	0	1	2	GG	AA	AA	GC	TT	TC	TC	CC	TC	AG	GG	TT	TT	GG	GG
773	FAS233	B17	0	0	2	1	AG	GA	00	CC	TC	TC	CC	CC	TC	GG	GG	GT	CT	CC	GG
774	FAS235	D17	0	0	1	1	GG	AA	AG	CC	TC	TC	CC	TC	TC	AA	GG	TT	TT	GG	GG
775	FAS236	F17	0	0	1	2	AG	GA	AG	CC	TC	TC	TC	CC	CC	GG	AG	TT	TT	GG	TG
776	FAS237	H17	0	0	2	1	GG	AA	AG	GC	TC	TT	CC	CC	TC	GG	GG	TT	TT	CG	TG
777	FAS238	J17	0	0	2	1	GG	AA	AG	GC	TC	TC	TC	CC	CC	AG	GG	GT	CT	CG	GG
778	FAS240	N17	0	0	2	2	GG	AA	AA	CC	TT	CC	TC	TC	CC	AG	AG	GT	CT	CG	GG
779	FAS243	A18	0	0	2	2	GG	GA	AG	GC	TC	00	CC	CC	CC	GG	GG	TT	TT	GG	TG
780	FAS246	C18	0	0	1	1	AG	GG	GG	GC	TT	CC	TC	TC	TC	AG	GG	GT	CT	CG	GG
781	FAS255	O18	0	0	1	2	GG	GA	GG	GC	TC	CC	00	CC	CC	AA	GG	TT	TT	CG	TT
782	FAS256	B18	0	0	1	1	AG	GA	00	CC	TC	TC	TC	CC	TC	AG	GG	GG	CC	CC	GG
783	FAS257	D18	0	0	1	2	AG	GA	AG	GC	TT	TC	TC	CC	TC	AG	AG	GT	CT	CG	TG
784	FAS260	J18	0	0	2	1	GG	AA	00	GC	TC	TC	CC	CC	TC	AG	GG	TT	TT	GG	TG
785	FAS262	N18	0	0	2	2	GG	GA	AG	GC	TC	CC	CC	CC	TC	GG	GG	TT	TT	GG	TG
786	FAS264	A19	0	0	2	1	GG	AA	AA	GG	TC	CC	TT	TC	TT	AG	AG	GT	CT	CG	GG
787	FAS265	C19	0	0	2	1	GG	GA	00	GC	TT	CC	CC	CC	CC	GG	GG	GT	CT	CC	TG
788	FAS266	E19	0	0	2	1	GG	GA	AG	CC	TT	CC	TC	CC	TC	AG	GG	GT	CT	CG	GG
789	FAS267	G19	0	0	2	2	AG	GA	AG	CC	CC	TT	CC	CC	TC	AG	GG	GT	CT	CG	GG
790	FAS269	K19	0	0	1	1	GG	AA	AA	GC	TC	TC	TC	CC	TT	GG	GG	TT	TT	CG	GG
791	FAS270	M19	0	0	1	1	GG	GG	AG	GC	CC	TC	TC	CC	TT	AA	GG	TT	TT	CG	TG
792	FAS271	O19	0	0	1	1	GG	GA	AG	GC	CC	TT	CC	CC	TT	AA	GG	GT	CT	CG	TG
793	FAS93	N20	0	0	1	1	GG	AA	GG	CC	CC	TC	TC	CC	TC	AG	GG	GT	CT	CG	TT
794	FAS176	L19	0	0	2	1	AG	AA	00	00	TC	CC	TC	CC	CC	AG	GG	GT	CT	CG	GG
795	MAS166	K24	0	0	1	1	AG	GA	AG	GG	TC	TC	TC	CC	TC	GG	AG	TT	TT	GG	TG
796	MAS4	I24	0	0	1	1	00	AA	00	00	CC	00	CC	CC	TC	GG	GG	GT	CT	CG	TG
797	MAS61	J24	0	0	2	1	GG	GA	AG	CC	TC	TC	CC	CC	TT	GG	AG	GT	CT	CG	GG
798	NP10	B11	0	0	2	1	GG	AA	00	CC	TC	CC	TC	CC	TT	AG	GG	GT	CT	CG	GG
799	NP11	D11	0	0	1	1	AG	GA	AG	GC	00	00	00	CC	TC	AG	GG	TT	TT	GG	00
800	NP12	F11	0	0	1	1	AG	GA	AG	CC	TC	CC	TT	TT	TC	AG	GG	GT	CT	CG	TG
801	NP13	H11	0	0	1	1	AG	GA	00	GC	TT	CC	TT	CC	CC	GG	GG	TT	TT	GG	TG
802	NP14	J11	0	0	1	1	00	GA	AG	GC	CC	TT	CC	CC	TC	AG	GG	GT	CT	CG	GG
803	NP20	L11	0	0	1	1	GG	GA	AG	GC	CC	TC	TC	CC	TT	GG	GG	TT	TT	CG	TT
804	NP24	N11	0	0	1	1	GG	GA	00	CC	TT	TC	TC	CC	TC	GG	GG	TT	TT	GG	GG
806	NP19	A12	0	0	2	1	GG	AA	GG	CC	TT	CC	TT	TT	CC	GG	GG	GT	CT	CG	TG
808	NP21	C12	0	0	1	1	GG	AA	AA	GC	TT	CC	TT	CC	TC	AG	GG	GT	CT	CG	GG
809	NP22	E12	0	0	1	1	GG	AA	GG	GC	TC	CC	TT	CC	CC	GG	AG	TT	TT	CG	GG
810	NP28	B12	0	0	2	1	GG	AA	00	GG	CC	TC	TC	CC	CC	AG	AG	TT	TT	GG	TG
811	NP29	D12	0	0	2	1	AG	GA	AG	CC	CC	TC	CC	CC	TC	AA	AG	TT	TT	GG	GG
812	NP3	C11	0	0	1	1	AG	GG	GG	GC	TC	TC	CC	CC	TC	AG	AG	TT	TT	CG	GG
813	NP26	F12	0	0	2	1	00	AA	AA	GG	TT	CC	TT	TC	CC	GG	AG	GT	CT	CG	GG
814	NP53	H12	0	0	2	1	GG	GA	AG	GC	TC	CC	TT	CC	TC	AA	GG	GT	CT	CG	TG
815	NP33	J12	0	0	2	1	GG	AA	AG	CC	TT	CC	TT	TC	CC	GG	GG	GT	CT	CG	TG
816	NP34	L12	0	0	2	1	GG	AA	00	GC	TT	TC	TC	CC	TC	GG	GG	TT	TT	CG	GG
817	NP54	C13	0	0	2	1	00	AA	00	GC	CC	TT	CC	TC	TC	AG	AG	TT	TT	CG	TT
818	NP4	E11	0	0	1	1	GG	AA	AA	CC	TT	CC	TT	TC	TC	00	GG	GT	CT	CC	TG
819	NP40	E13	0	0	1	1	AG	GG	00	CC	TT	TT	CC	TC	TT	AG	GG	TT	TT	CG	GG
820	NP41	G13	0	0	1	1	GG	GG	GG	GG	CC	TT	CC	TC	TT	GG	GG	TT	TT	GG	GG
821	NP43	I13	0	0	1	1	AA	GG	GG	CC	TT	CC	TC	TC	CC	AG	GG	GT	CT	CC	GG
822	NP66	K13	0	0	1	1	AG	GA	AA	GC	TC	CC	TC	CC	TT	AA	GG	TT	TT	GG	GG
823	NP45	M13	0	0	1	1	AG	GA	00	CC	TC	00	TC	TC	TC	AG	AG	GT	CT	CG	TG
824	NP85	G11	0	0	1	1	GG	GA	00	GG	TT	CC	TC	CC	CC	00	GG	GT	CT	CG	TG
825	NP86	O13	0	0	1	1	00	AA	AA	GC	CC	TC	CC	TC	TC	AG	AG	TT	TT	CG	GG
826	NP51	B13	0	0	1	1	GG	GA	AG	00	TC	TC	TC	CC	TT	AG	GG	GT	CT	CC	GG
827	NP52	D13	0	0	1	1	GG	AA	AA	GC	TC	CC	TT	TC	CC	GG	AG	GT	CT	CG	GG
828	NP55	J13	0	0	1	1	00	GA	AG	GC	TC	TC	00	CC	CC	GG	GG	GT	CT	CG	00
829	NP56	L13	0	0	1	1	AG	GA	00	GC	TC	CC	TC	CC	TC	GG	GG	TT	TT	CG	GG
830	NP57	N13	0	0	1	1	GG	AA	00	GC	TC	CC	TT	CC	TT	AG	GG	TT	TT	GG	GG
832	NP60	A14	0	0	2	1	00	00	AA	GC	CC	TT	CC	TT	TC	GG	GG	TT	TT	GG	GG
833	NP61	C14	0	0	2	1	GG	AA	00	GC	TT	TC	TC	TC	CC	GG	AG	GG	CC	CC	TG
834	NP62	E14	0	0	1	1	GG	AA	AA	GC	TC	CC	TC	TC	CC	AG	GG	GT	CT	CG	GG
835	NP64	I14	0	0	1	1	GG	GA	AG	GC	TC	TC	CC	CC	TC	AG	GG	TT	TT	GG	TG
836	NP67	M14	0	0	2	1	GG	GA	00	CC	TT	CC	TT	CC	CC	AG	GG	TT	TT	CG	GG
837	NP68	O14	0	0	2	1	GG	GA	00	CC	TT	CC	TT	TC	CC	00	GG	GT	CT	CG	TG
838	NP69	B14	0	0	2	1	AG	GG	GG	CC	TT	CC	TT	CC	TC	AG	GG	TT	TT	GG	TG
839	NP7	I11	0	0	2	1	AG	GG	GG	GC	CC	TT	CC	TC	TC	AG	AG	TT	TT	GG	TG
840	NP70	D14	0	0	2	1	GG	GA	00	GC	TT	TT	CC	CC	TC	00	GG	GT	CT	CG	GG
841	NP71	F14	0	0	2	1	GG	AA	AG	GC	TT	CC	TC	CC	TT	GG	GG	GT	CT	CG	TG
842	NP77	F13	0	0	2	1	AG	GA	AG	GG	CC	TC	TC	TC	CC	GG	AG	GG	CC	CC	TG
843	NP78	H13	0	0	1	1	GG	AA	AA	CC	TT	TC	TC	TC	CC	GG	GG	TT	TT	CC	GG
844	NP8	K11	0	0	2	1	GG	AA	AA	GC	TC	TC	CC	TC	TC	GG	GG	TT	TT	GG	GG
845	NP81	G14	0	0	1	1	GG	GA	AG	GG	TT	CC	TT	CC	TC	AG	GG	TT	TT	GG	TG
846	NP83	H14	0	0	2	1	00	GA	AG	GC	TC	CC	TT	CC	TC	AA	AG	TT	TT	GG	TG
847	NP84	K14	0	0	1	1	00	AA	00	GC	TC	TC	TC	CC	TT	GG	AG	GT	CT	CG	TG
848	NP87	N12	0	0	1	1	AG	GA	AG	GC	TT	TC	TC	TC	CC	GG	GG	TT	TT	GG	TT
849	NP88	P12	0	0	1	1	AA	GG	GG	GC	TT	CC	TT	CC	CC	AG	GG	TT	TT	GG	TG
850	RBS100	H03	0	0	1	1	AG	GG	GG	GC	TT	TC	TC	CC	TT	AA	AG	TT	TT	GG	GG
851	RBS101	J03	0	0	1	1	GG	AA	GG	GG	TC	TC	TC	CC	TC	AA	GG	GT	CT	CC	TG
852	RBS102	L03	0	0	2	1	GG	GG	00	GC	TC	TC	TC	CC	TC	00	AG	TT	00	GG	TG
853	RBS103	N03	0	0	1	1	GG	AA	AA	CC	TT	CC	TT	TC	TT	AG	GG	TT	TT	GG	TG
854	RBS104	P03	0	0	1	1	00	AA	AA	GC	TC	CC	TT	TC	CC	00	GG	TT	TT	GG	GG
855	RBS105	A05	0	0	1	1	AA	GG	GG	GC	TC	CC	TT	TC	TC	AG	GG	TT	TT	GG	TG
856	RBS107	C05	0	0	1	1	AG	GA	AG	GC	TT	TC	CC	TC	CC	GG	AG	TT	TT	CG	GG
857	RBS108	E05	0	0	1	1	AG	GA	GG	CC	TC	CC	CC	TC	CC	AG	GG	GT	CT	CG	GG
858	RBS109	G05	0	0	2	1	AG	GA	AG	GC	TC	TC	TC	TC	CC	AG	GG	GT	CT	CG	GG
859	RBS110	I05	0	0	2	1	AG	GG	GG	GC	TC	CC	TC	CC	CC	GG	GG	GT	CT	CG	TG
860	RBS112	K05	0	0	2	1	GG	GA	GG	GC	TT	CC	TT	TT	CC	AG	AG	GT	CT	CG	TT
861	RBS113	M05	0	0	2	1	GG	GA	GG	GC	TT	CC	TC	CC	TT	AG	GG	TT	TT	GG	GG
862	RBS114	O05	0	0	1	1	AG	GA	AA	GC	TT	CC	TC	TC	TC	GG	AG	TT	TT	CG	GG
863	RBS13	F01	0	0	2	2	GG	AA	00	GC	TC	CC	TT	TC	CC	AG	GG	TT	TT	GG	TG
864	RBS15	J01	0	0	2	1	GG	GA	AG	CC	TT	CC	TC	CC	TT	AG	GG	TT	TT	CG	TG
865	RBS16	L01	0	0	1	1	GG	AA	AA	GG	TC	CC	TT	CC	TC	GG	GG	TT	TT	GG	TG
866	RBS17	N01	0	0	1	1	GG	AA	AA	GG	TC	TC	TC	CC	TT	GG	GG	TT	TT	GG	GG
867	RBS2	C01	0	0	2	1	AG	GA	AA	GC	CC	TT	CC	TC	CC	GG	GG	TT	TT	GG	GG
868	RBS20	A01	0	0	1	1	AG	GA	GG	GC	TC	TC	TC	CC	TC	GG	GG	GG	CC	CC	GG
869	RBS21	B01	0	0	2	1	AG	GA	AG	GG	TC	TT	CC	CC	TT	AG	AG	TT	TT	GG	TG
870	RBS22	D01	0	0	1	1	AA	GG	GG	GG	TT	CC	CC	TC	TT	AG	GG	TT	TT	CG	TG
871	RBS23	H01	0	0	1	1	AG	GA	AG	GC	TT	TC	TC	CC	CC	GG	GG	GT	CT	CG	GG
872	RBS25	O01	0	0	1	1	GG	AA	AA	CC	TC	TC	TC	CC	TC	AG	GG	GT	CT	CG	GG
873	RBS3	E01	0	0	1	1	GG	AA	AA	00	TT	TC	TC	TC	CC	GG	GG	GT	CT	CG	GG
874	RBS35	A02	0	0	1	1	GG	GA	AA	CC	TT	CC	TT	CC	CC	AG	GG	GT	CT	CG	GG
875	RBS36	C02	0	0	1	1	GG	AA	00	CC	CC	TT	CC	TC	CC	GG	GG	TT	TT	GG	GG
876	RBS37	E02	0	0	2	1	GG	AA	00	CC	TC	TC	TC	CC	TT	AG	GG	TT	TT	GG	GG
877	RBS38	G02	0	0	1	1	GG	AA	AA	CC	TC	TC	TC	TT	TC	GG	AG	TT	TT	GG	TG
878	RBS39	I02	0	0	1	1	GG	AA	00	GC	CC	TC	TC	CC	TC	GG	AG	GG	CC	CC	TG
879	RBS4	G01	0	0	1	1	GG	AA	AA	GC	CC	CC	TT	CC	TT	GG	GG	TT	TT	CG	GG
880	RBS41	M02	0	0	2	1	GG	GA	00	GG	TT	CC	TC	TC	TT	GG	GG	TT	TT	GG	GG
881	RBS42	O02	0	0	2	1	AG	GA	AA	GC	TT	CC	TT	TC	TC	AG	AG	GT	CT	CG	GG
883	RBS5	I01	0	0	1	1	GG	AA	AA	GC	TC	TC	TC	TC	CC	GG	GG	TT	TT	GG	GG
884	RBS50	A04	0	0	1	1	GG	AA	AA	GC	CC	TC	TC	TC	CC	GG	GG	TT	TT	CG	GG
885	RBS51	C04	0	0	1	1	GG	AA	AA	CC	CC	TC	CC	CC	CC	AG	AG	GT	CT	CC	GG
886	RBS52	E04	0	0	1	1	GG	AA	AA	GC	TC	TC	TC	CC	CC	GG	GG	GT	CT	CG	GG
887	RBS53	G04	0	0	1	1	AG	GA	AG	GC	CC	TT	CC	CC	TC	GG	AG	TT	TT	CG	GG
888	RBS56	M04	0	0	1	1	GG	GA	AG	GG	TC	TT	CC	CC	TC	GG	GG	TT	TT	CG	TG
889	RBS6	K01	0	0	2	1	AG	GA	AG	GC	CC	CC	TC	CC	CC	AG	GG	TT	TT	GG	GG
890	RBS61	B04	0	0	2	1	GG	AA	AA	GC	TC	TC	TC	CC	TC	GG	GG	TT	TT	GG	TG
891	RBS62	D04	0	0	1	1	GG	AA	AA	GG	TC	TC	TC	CC	CC	AG	GG	GT	CT	CG	TG
892	RBS66	J04	0	0	2	1	GG	AA	AG	GC	CC	CC	TT	TC	CC	AG	GG	GT	CT	CG	GG
893	RBS7	M01	0	0	1	1	GG	AA	AA	CC	TT	TC	TC	TC	TT	AG	AG	TT	TT	CG	TG
894	RBS70	F04	0	0	1	1	GG	AA	00	GC	TT	TC	TC	TC	CC	AG	GG	GT	CT	CG	TG
895	RBS71	I04	0	0	1	1	GG	GA	00	CC	TT	CC	CC	TC	TC	AG	GG	GG	CC	CC	GG
896	RBS73	H04	0	0	1	1	AG	GA	00	GC	TC	TC	CC	CC	TC	AG	GG	GT	CT	CG	GG
897	RBS74	K04	0	0	1	1	GG	AA	AA	CC	TC	TC	CC	TC	TC	AG	GG	TT	TT	GG	TG
898	RBS75	N04	0	0	1	1	GG	AA	00	GC	TC	CC	TC	CC	TC	AG	GG	TT	TT	CG	GG
899	RBS76	O04	0	0	1	1	GG	AA	AA	GC	TT	TC	TC	CC	TC	GG	GG	TT	TT	CG	TG
900	RBS82	D02	0	0	2	1	AG	GA	GG	CC	TC	CC	TT	TC	TC	AG	AA	TT	TT	GG	GG
901	RBS84	H02	0	0	2	1	GG	AA	AA	GG	TT	CC	TT	CC	TT	AG	GG	GT	CT	CC	TG
902	RBS85	J02	0	0	1	1	GG	AA	AA	GC	TT	CC	TC	TC	CC	GG	GG	TT	TT	GG	TT
903	RBS86	L02	0	0	2	1	AA	GG	GG	GC	TT	CC	TT	CC	CC	GG	AG	GT	CT	CG	TG
904	RBS87	N02	0	0	2	1	GG	AA	AA	GC	TC	CC	TC	CC	TC	GG	GG	GG	CC	CC	GG
905	RBS89	A03	0	0	1	1	AG	GA	00	CC	TT	CC	TT	CC	TC	GG	GG	TT	TT	CG	GG
906	RBS90	C03	0	0	1	1	GG	AA	AA	CC	TC	TC	TC	CC	TC	GG	GG	TT	TT	GG	GG
907	RBS91	E03	0	0	1	1	AG	GA	AG	GG	CC	TC	CC	CC	TC	GG	GG	GT	CT	CG	GG
908	RBS92	G03	0	0	1	1	GG	AA	00	00	TT	CC	TC	TC	CC	GG	GG	TT	TT	GG	TT
909	RBS93	I03	0	0	1	1	GG	AA	00	GC	TC	CC	TT	TC	CC	AG	GG	TT	TT	GG	GG
910	RBS94	K03	0	0	1	1	GG	AA	AA	GC	TT	CC	TT	CC	TT	AG	GG	GT	CT	CG	GG
911	RBS95	M03	0	0	2	1	00	GA	AG	CC	TC	TC	TC	CC	TC	AG	AG	TT	TT	GG	TG
912	RBS96	O03	0	0	2	1	AG	GA	GG	CC	TC	TC	CC	CC	TC	GG	AG	TT	TT	GG	GG
913	RBS97	B03	0	0	1	1	GG	GA	00	CC	CC	TT	CC	TC	CC	GG	GG	TT	TT	GG	TG
914	RBS98	D03	0	0	2	1	GG	AA	AG	GC	TC	TC	00	CC	TT	GG	AG	TT	TT	CG	TT
915	RBS99	F03	0	0	1	1	AG	GA	GG	GC	TC	TC	TC	TC	CC	AG	AG	TT	TT	GG	GG
916	SVI1	B05	0	0	2	1	AG	GA	GG	GG	TC	TC	TC	CC	TC	GG	AG	TT	TT	GG	GG
917	SVI10	A06	0	0	2	2	00	AA	AA	CC	TC	00	CC	TC	CC	AA	GG	TT	TT	GG	TG
918	SVI100	N10	0	0	2	1	AG	GA	00	GC	TC	TC	TC	CC	CC	GG	GG	TT	TT	GG	TG
919	SVI101	P10	0	0	2	2	AG	GA	AA	GC	CC	CC	TT	CC	TT	00	GG	GT	TT	GG	GG
920	SVI11	C06	0	0	2	1	GG	GA	AG	GC	TT	CC	TT	TC	TC	GG	GG	TT	TT	GG	TT
921	SVI12	E06	0	0	2	2	AG	GG	GG	00	CC	TT	CC	TC	TT	AA	GG	TT	TT	CG	GG
922	SVI13	G06	0	0	2	2	AG	GG	00	CC	CC	TC	CC	CC	TT	AG	GG	TT	TT	CG	GG
923	SVI14	I06	0	0	2	1	GG	AA	00	GC	TC	TC	CC	TT	CC	AA	GG	TT	TT	GG	GG
924	SVI19	D06	0	0	2	1	GG	AA	AA	GG	TT	CC	TC	TT	TT	AG	GG	TT	TT	GG	TG
925	SVI2	D05	0	0	2	1	AG	GA	AG	CC	CC	TT	CC	TC	TC	AG	GG	GG	CC	CC	TG
926	SVI20	F06	0	0	2	1	AG	GA	GG	GC	TC	CC	TT	CC	CC	GG	AG	GG	CC	CC	GG
927	SVI22	H06	0	0	2	2	AG	GA	00	GC	TC	TT	CC	CC	CC	AA	GG	TT	TT	GG	TT
928	SVI23	J06	0	0	2	2	AG	GA	00	GC	CC	TT	CC	CC	TC	GG	GG	GT	CT	CG	GG
929	SVI24	L06	0	0	2	2	00	AA	00	GC	CC	TT	CC	CC	CC	AA	GG	TT	TT	GG	TG
930	SVI25	N06	0	0	2	1	GG	AA	AG	GG	CC	TC	TC	TT	TT	GG	GG	TT	TT	GG	TG
931	SVI26	P06	0	0	2	2	GG	AA	00	00	TC	TC	CC	CC	CC	00	GG	TT	TT	CG	GG
932	SVI27	A07	0	0	2	1	GG	GA	AG	GC	CC	TT	CC	TC	CC	AG	GG	TT	TT	CG	TG
933	SVI28	C07	0	0	2	1	AG	GA	00	GG	TC	TC	TC	CC	TC	GG	AG	TT	TT	GG	GG
934	SVI29	E07	0	0	2	2	AG	GA	00	GC	TC	TC	CC	TC	TC	AG	GG	TT	TT	CG	GG
935	SVI30	G07	0	0	2	1	AG	GA	AG	GC	TC	TT	TC	CC	CC	AA	AG	GT	CT	CG	TG
936	SVI31	I07	0	0	2	2	GG	AA	AA	GG	CC	TC	CC	TC	TC	AA	GG	GG	CC	CC	GG
937	SVI32	K07	0	0	2	2	AG	GA	00	GC	TC	TT	CC	TT	CC	GG	GG	GT	CT	CG	GG
938	SVI33	M07	0	0	2	2	AA	GG	GG	GC	CC	TC	TC	TC	CC	AG	GG	TT	TT	GG	TG
939	SVI34	O07	0	0	2	1	AG	GA	AG	GC	CC	CC	TT	CC	TT	AG	GG	TT	TT	GG	TG
940	SVI35	B07	0	0	2	1	GG	AA	AG	CC	TC	CC	TT	CC	CC	AA	GG	TT	TT	CG	TT
941	SVI36	D07	0	0	2	1	AA	GG	GG	GC	TT	CC	CC	CC	TC	AA	GG	TT	TT	GG	TG
942	SVI37	F07	0	0	2	2	AG	GA	00	00	00	CC	TC	TC	CC	GG	AG	TT	TT	GG	00
943	SVI38	H07	0	0	2	1	00	AA	AA	GC	TC	CC	CC	TC	CC	AG	AG	TT	TT	CG	TG
944	SVI39	J07	0	0	2	1	AA	GG	AG	CC	CC	TT	CC	TC	TC	GG	GG	GT	CT	CG	GG
945	SVI4	F05	0	0	2	2	AG	GA	AG	CC	TT	CC	TT	TC	TC	AA	GG	GT	CT	CG	GG
946	SVI41	L07	0	0	2	2	AG	GA	AA	GC	TT	CC	TC	TC	TC	GG	GG	TT	TT	CG	GG
947	SVI42	N07	0	0	2	1	GG	AA	AA	CC	CC	TC	TC	CC	TC	AG	AG	TT	TT	GG	GG
948	SVI43	P07	0	0	2	1	00	AA	AA	CC	TC	CC	TT	00	TC	GG	AG	GT	CC	CG	GG
949	SVI45	C08	0	0	2	1	AG	GA	AG	GG	CC	TT	CC	TC	CC	AA	GG	TT	TT	GG	TG
950	SVI46	E08	0	0	2	1	AG	GA	00	00	TT	CC	TC	CC	TT	GG	GG	TT	TT	CG	GG
951	SVI47	G08	0	0	2	1	AG	GA	00	GC	TC	TT	TC	TC	CC	AA	GG	TT	TT	GG	GG
952	SVI48	I08	0	0	2	2	GG	AA	AA	GG	CC	TC	TC	TC	TC	AG	GG	GT	CT	CG	GG
953	SVI49	K08	0	0	2	1	00	GG	GG	GG	CC	TT	CC	TC	TC	GG	GG	TT	TT	GG	GG
954	SVI5	H05	0	0	2	1	AG	GA	AG	GG	TT	CC	CC	TT	TC	GG	GG	TT	TT	GG	TG
955	SVI50	M08	0	0	2	1	00	GG	GG	CC	TT	TC	TC	CC	TT	GG	GG	GT	CT	CC	GG
956	SVI51	O08	0	0	2	1	AG	GG	GG	CC	CC	CC	TC	TC	CC	AG	GG	TT	TT	CG	TG
957	SVI52	B08	0	0	2	1	GG	AA	AG	CC	TT	TC	TC	TC	TC	00	GG	TT	TT	GG	TG
958	SVI53	D08	0	0	2	2	GG	AA	AA	00	TC	TC	CC	TC	TC	GG	AG	GT	CT	CG	GG
959	SVI54	F08	0	0	2	1	GG	AA	AA	CC	TC	TC	TC	TC	TC	AA	GG	GT	CT	CG	GG
960	SVI55	H08	0	0	2	1	00	GG	AG	CC	TT	TC	CC	TC	CC	AG	GG	TT	TT	GG	GG
961	SVI57	L08	0	0	2	2	AG	GA	GG	CC	CC	TC	TC	00	TC	GG	AG	TT	TT	GG	GG
962	SVI6	J05	0	0	2	1	AG	GA	AG	GC	CC	TT	CC	CC	TC	GG	AG	TT	TT	CG	GG
964	SVI61	C09	0	0	2	1	GG	GA	GG	CC	TT	CC	TT	TC	CC	00	GG	TT	TT	GG	GG
965	SVI63	G09	0	0	2	2	GG	AA	AG	GC	CC	TT	CC	TC	TC	GG	GG	TT	TT	GG	TG
966	SVI64	I09	0	0	2	2	GG	AA	00	GC	TC	TC	CC	CC	TC	GG	GG	TT	TT	CG	TG
967	SVI65	K09	0	0	2	2	00	GG	00	GG	TC	TT	CC	TC	CC	AG	GG	GT	CC	CG	TG
968	SVI68	B09	0	0	2	1	GG	AA	00	GC	TC	TC	TC	TC	TC	GG	GG	GT	CT	CG	TG
969	SVI69	D09	0	0	2	2	AG	AA	00	GG	TC	CC	TT	CC	TC	GG	AG	GG	CC	CC	TG
970	SVI70	F09	0	0	2	1	AG	GA	00	GC	CC	TT	CC	CC	TT	00	GG	TT	TT	GG	GG
971	SVI72	J09	0	0	2	1	AG	GA	00	GC	CC	TT	CC	CC	TC	GG	GG	TT	TT	GG	TG
972	SVI74	N09	0	0	2	2	GG	AA	AG	GG	CC	TT	CC	CC	TT	AG	GG	GT	CT	CC	TG
973	SVI78	E09	0	0	2	1	AG	GG	00	GC	CC	TC	CC	CC	TC	00	GG	TT	TT	CG	TG
974	SVI79	N08	0	0	2	2	GG	AA	00	CC	TT	CC	TT	CC	CC	AG	GG	GT	CT	CG	TG
975	SVI8	N05	0	0	2	1	GG	AA	AA	CC	TC	TC	TC	CC	TC	GG	GG	GT	CT	CG	TG
976	SVI80	M09	0	0	2	2	GG	00	AA	GC	CC	00	CC	CC	TC	GG	GG	GT	00	00	GG
977	SVI81	G10	0	0	2	1	AG	GA	AG	GC	TC	TC	TC	CC	CC	AG	GG	TT	TT	GG	GG
978	SVI82	C24	0	0	2	1	GG	AA	AG	CC	CC	TC	TC	TC	CC	AG	GG	TT	TT	CG	TG
979	SVI85	C10	0	0	2	1	AG	GG	GG	GG	TC	TC	TC	TC	TC	AG	AG	GG	CT	CG	GG
980	SVI86	E10	0	0	2	1	GG	GA	00	GC	TC	TC	TC	CC	CC	AA	AG	TT	TT	GG	GG
981	SVI88	I10	0	0	2	2	GG	AA	00	CC	TC	CC	CC	TT	TC	AG	GG	GT	CT	CG	TG
982	SVI89	K10	0	0	2	1	AG	GA	GG	CC	CC	TT	CC	TC	TC	GG	GG	TT	TT	GG	TG
983	SVI90	M10	0	0	2	1	AG	GA	AG	CC	CC	TC	CC	CC	TC	AG	GG	GT	CT	CG	TT
984	SVI91	O10	0	0	2	2	00	GA	AA	CC	TT	00	TT	CC	TC	GG	GG	GT	CT	CC	GG
985	SVI92	B10	0	0	2	1	GG	AA	GG	CC	CC	TC	CC	CC	TT	AA	GG	TT	TT	GG	GG
986	SVI93	D10	0	0	2	1	GG	AA	00	CC	CC	TT	CC	CC	CC	AG	GG	TT	TT	GG	TG
987	SVI95	F10	0	0	2	1	00	GA	00	CC	TC	00	TC	TC	TC	00	GG	GT	CT	CG	TG
988	SVI96	H10	0	0	2	1	GG	AA	AG	CC	CC	TT	CC	CC	CC	AG	GG	TT	TT	GG	TG
989	SVI97	J10	0	0	2	1	GG	AA	AA	GG	TC	CC	TC	TC	TT	AG	GG	GT	CT	GG	GG
990	SVI99	L10	0	0	2	1	00	AA	AA	GC	TC	TT	CC	TT	CC	GG	AA	GT	CT	CG	TG
991	AIKC429	F21	0	0	1	1	GG	AA	00	00	TT	TC	TC	TC	TC	00	GG	TT	TT	GG	GG
992	AIKC462	A11	0	0	2	1	GG	AA	AG	00	TC	CC	TT	TC	TC	AG	GG	TT	TT	GG	TG
993	AIKC466	I11	0	0	1	1	AG	GG	GG	CC	TT	TT	CC	TC	TC	GG	GG	GG	CC	CC	TG
994	AIKC471	B20	0	0	1	1	AA	GG	GG	00	TC	TC	TC	TC	TC	GG	AG	GT	CT	CG	TG
995	AIKC473	O11	0	0	1	1	GG	AA	AA	CC	CC	TT	CC	TC	TT	00	GG	GT	CT	CC	GG
996	AIKC475	D11	0	0	1	1	AG	GA	GG	GC	TT	CC	TT	CC	TC	GG	GG	TT	TT	CG	TG
997	AIKC477	F11	0	0	2	2	GG	AA	AG	GG	CC	TC	TC	CC	CC	AG	GG	GT	CT	CC	GG
998	AIKC481	L11	0	0	1	1	AG	GA	00	CC	TT	CC	CC	TC	TC	00	GG	GG	CC	CC	TT
999	AIKC482	N11	0	0	1	1	GG	GA	AG	GC	CC	TT	CC	TC	TC	AG	GG	GT	CT	CG	GG
1000	AIKC485	A12	0	0	2	1	AG	GA	00	GC	TT	CC	TC	CC	CC	GG	AG	TT	TT	GG	GG
1001	AIKC486	C12	0	0	1	1	AA	GG	GG	CC	TC	TC	TC	CC	TT	GG	GG	GG	CC	CC	GG
1002	AIKC487	E12	0	0	2	1	AG	GA	AG	CC	TC	TT	CC	TC	TT	AG	GG	GT	CT	CG	TG
1003	AIKC488	G12	0	0	1	1	AG	GG	00	CC	TC	TC	00	CC	CC	AG	AG	TT	TT	CG	GG
1004	AIKC489	I12	0	0	1	1	GG	AA	AG	GC	TC	TC	00	TC	CC	GG	GG	TT	TT	CG	GG
1005	AIKC490	G18	0	0	2	1	GG	00	AG	00	00	CC	TC	TC	TC	00	GG	GT	CT	CG	GG
1006	AIKC491	K12	0	0	2	1	AG	GG	GG	GC	TT	CC	TC	CC	TC	GG	AG	GT	CT	CG	GG
1007	AIKC492	M12	0	0	1	1	AG	GA	00	GC	TC	TC	CC	CC	CC	AG	AG	TT	TT	CC	GG
1008	AIKC493	O12	0	0	1	1	AG	GA	00	CC	CC	TC	CC	CC	TC	AG	GG	GT	CT	CG	GG
1009	AIKC494	B12	0	0	1	1	AG	GA	00	00	TT	TC	TC	CC	TT	GG	GG	TT	TT	GG	TG
1010	AIKC495	D12	0	0	1	1	GG	GA	00	00	TC	CC	TC	TC	CC	AG	GG	GT	CT	CC	TG
1011	AIKC496	F12	0	0	1	2	GG	AA	00	GG	TC	TC	CC	TT	TC	AG	GG	GT	CT	CG	GG
1012	AIKC497	H12	0	0	2	1	GG	AA	00	CC	TC	TC	TC	CC	CC	GG	GG	GT	CT	CG	GG
1013	AIKC498	J12	0	0	2	1	AG	GG	GG	GC	TT	CC	TT	CC	CC	GG	AG	TT	TT	GG	TG
1014	AIKC499	L12	0	0	1	1	AG	GG	GG	CC	TT	CC	TT	TC	TC	00	GG	GT	CT	CG	GG
1015	AIKC500	N12	0	0	2	1	AG	GA	00	00	TT	CC	TT	TC	TT	AG	GG	TT	TT	CG	GG
1016	AIKC501	P12	0	0	2	1	AG	GG	00	GG	CC	00	CC	CC	TT	AA	GG	00	TT	GG	GG
1017	AIKC502	A13	0	0	1	2	AG	GA	AG	GC	TC	TC	TC	TC	00	AG	GG	TT	TT	GG	TG
1018	AIKC503	C13	0	0	1	1	AA	GG	GG	00	TC	TC	TC	CC	CC	AA	AG	GG	CC	CC	TG
1019	AIKC504	E13	0	0	1	1	GG	AA	00	GC	CC	TT	CC	CC	TC	GG	GG	GT	CT	CG	TG
1020	AIKC505	G13	0	0	1	2	GG	AA	00	00	TT	CC	TT	CC	TC	00	AG	GG	CC	CC	TT
1021	AIKC507	I13	0	0	1	2	AG	GA	AG	GC	CC	TC	TC	TC	CC	AA	GG	GT	CT	CG	GG
1022	AIKC508	K13	0	0	2	2	AG	GA	GG	CC	TT	CC	CC	00	TC	GG	AG	TT	TT	GG	GG
1023	AIKC509	M13	0	0	2	1	AG	GA	GG	GC	CC	TC	TC	CC	CC	GG	GG	TT	TT	GG	TG
1024	AIKC511	B13	0	0	2	1	GG	AA	00	GC	TC	CC	TT	CC	CC	AG	GG	TT	TT	GG	TG
1025	AIKC512	D13	0	0	1	1	GG	GA	AG	GC	CC	TT	CC	CC	CC	GG	GG	TT	TT	CG	GG
1026	AIKC514	H13	0	0	1	1	GG	AA	AG	GC	TC	CC	TC	TC	TT	GG	GG	TT	TT	GG	TG
1027	AIKC515	J13	0	0	1	1	GG	AA	00	GC	TC	CC	TT	TC	TC	AG	GG	GT	CT	CG	TG
1028	AIKC518	N13	0	0	1	1	AG	GA	AG	GC	TT	TC	TC	TC	00	AG	GG	TT	TT	GG	GG
1029	AIKC519	P13	0	0	1	1	AG	GA	GG	GC	TT	00	TC	TC	00	GG	AG	GT	CT	CG	TG
1030	AIKC520	A14	0	0	1	2	AG	GG	GG	GC	CC	TC	00	00	TC	AG	GG	TT	TT	GG	TG
1031	AIKC522	E14	0	0	1	1	AA	GG	GG	GC	TC	TT	00	CC	TC	GG	GG	TT	TT	CG	GG
1032	AIKC523	G14	0	0	2	1	AA	GG	GG	GC	CC	TT	00	CC	TC	AG	GG	GT	CT	CG	TG
1033	AIKC524	I14	0	0	2	2	GG	AA	00	00	CC	TT	CC	TC	TC	00	GG	TT	TT	GG	GG
1034	AIKC527	M14	0	0	1	1	GG	GA	AG	00	TC	00	00	CC	TC	AG	GG	GT	CT	CG	TG
1035	AIKC528	O14	0	0	1	2	AG	GA	GG	GC	CC	TC	TC	TC	CC	00	GG	TT	TT	GG	TG
1036	AIKC531	O01	0	0	1	1	AG	GA	00	GC	TC	CC	TT	TC	TC	GG	GG	TT	TT	GG	GG
1037	AIKC533	D02	0	0	1	1	GG	AA	AG	GC	CC	CC	TC	CC	TT	AG	GG	TT	TT	GG	TG
1038	AIKC534	F02	0	0	2	1	GG	AA	00	GC	TC	TC	TC	TC	CC	AG	GG	TT	TT	GG	GG
1039	AIKC546	O20	0	0	2	1	AG	GA	00	GC	TC	TC	CC	00	TC	AG	00	00	CT	CG	TG
1040	AIKC549	J14	0	0	1	1	AG	GG	GG	CC	TC	TC	CC	TC	CC	GG	GG	TT	TT	CG	TG
1041	AIKC550	H16	0	0	2	1	AA	GG	GG	CC	TC	CC	TT	TC	TT	GG	GG	TT	TT	GG	GG
1042	AIKC551	L14	0	0	2	1	GG	AA	00	00	TC	CC	TC	CC	TC	GG	GG	GT	CT	CG	GG
1043	AIKC552	N14	0	0	2	2	AG	GA	AG	00	TT	CC	00	CC	CC	GG	GG	GG	CC	CC	GG
1044	AIKC554	P14	0	0	1	2	GG	GA	GG	CC	TC	TC	TC	CC	CC	GG	GG	GG	CC	CC	TG
1045	AIKC583	D16	0	0	2	2	AG	GA	GG	GC	TC	CC	TC	TC	TC	AG	GG	TT	TT	GG	TG
1046	AIKC586	C15	0	0	1	2	AG	GG	GG	GG	TC	CC	TC	CC	CC	AG	GG	TT	TT	CG	GG
1047	AIKC588	G15	0	0	1	1	GG	AA	00	CC	CC	TT	CC	CC	TC	AG	AG	TT	TT	GG	GG
1048	AIKC593	K15	0	0	2	2	AG	GA	GG	GC	CC	TC	TC	CC	TC	AG	GG	TT	TT	CG	GG
1049	AIKC599	M15	0	0	1	2	GG	GA	00	GC	TT	CC	TT	CC	TC	AG	GG	00	TT	GG	TG
1050	AIKC601	N20	0	0	2	1	AG	GG	00	CC	TT	CC	00	CC	TC	00	GG	GT	CT	CG	GG
1051	AIKC606	I18	0	0	2	1	AG	GA	AG	CC	TT	CC	TT	CC	CC	00	GG	TT	TT	CG	GG
1052	AIKC612	B15	0	0	2	2	GG	GA	00	CC	TT	TC	TC	TC	TT	00	GG	GT	CT	CG	TG
1053	AIKC613	D15	0	0	1	1	GG	AA	AA	GG	TC	TC	TC	CC	CC	AG	GG	GT	CT	CG	GG
1054	AIKC614	F15	0	0	1	1	AG	GA	AG	CC	TT	CC	CC	CC	TC	AG	GG	TT	TT	GG	TG
1055	AIKC615	H15	0	0	1	1	GG	AA	AG	GC	TC	CC	TC	TC	CC	AG	GG	TT	TT	CG	GG
1056	AIKC617	L15	0	0	1	1	GG	GA	00	GC	TC	CC	TT	CC	TC	AG	GG	TT	TT	CG	TG
1057	AIKC618	N15	0	0	1	2	GG	AA	AG	GG	TT	TC	00	CC	00	00	GG	TT	TT	GG	TG
1058	AIKC621	H02	0	0	1	1	GG	GA	00	CC	TC	CC	TC	CC	TT	AG	GG	TT	TT	GG	GG
1059	AIKC622	J03	0	0	1	1	AG	GG	GG	GC	TT	CC	TT	TC	TT	GG	GG	GT	CT	CG	GG
1060	AIKC624	P04	0	0	1	2	AA	GG	GG	CC	CC	TT	CC	TT	TC	00	GG	TT	TT	CG	GG
1061	AIKC628	L05	0	0	1	1	GG	GA	AG	CC	CC	TT	00	CC	TC	GG	GG	TT	TT	GG	GG
1062	AIKC633	J05	0	0	1	1	GG	AA	AG	CC	CC	TC	CC	TC	CC	AG	GG	GT	CT	CG	TG
1063	AIKC634	N05	0	0	2	2	AG	GG	00	CC	00	TC	CC	CC	TC	AG	GG	TT	TT	GG	GG
1064	AIKC635	B06	0	0	2	2	AG	GG	GG	GC	TT	CC	TC	CC	TC	AG	AG	TT	TT	GG	TG
1065	AIKC636	L21	0	0	2	2	GG	AA	AG	GC	TC	TC	CC	CC	TC	GG	GG	TT	TT	GG	TG
1066	AIKC638	C06	0	0	1	1	AG	GA	GG	GC	TC	TC	TC	CC	TC	AA	GG	GT	CT	CG	GG
1067	AIKC639	L06	0	0	2	2	AG	GA	AG	GG	TC	CC	TT	CC	TC	AG	GG	GT	CT	CG	TG
1068	AIKC644	E08	0	0	2	1	AG	GA	AG	CC	TT	CC	TT	CC	CC	GG	GG	GT	CT	CG	GG
1069	AIKC646	F08	0	0	2	1	AG	GA	AG	GG	TC	TC	TC	CC	TC	AG	AG	TT	TT	GG	TG
1070	AIKC648	I08	0	0	2	1	GG	AA	00	CC	TT	TC	TC	TC	TC	AG	GG	GT	CT	CG	GG
1071	AIKC649	J08	0	0	-9	-9	GG	AA	00	CC	TC	CC	TC	CC	TC	GG	GG	TT	TT	GG	GG
1072	AIKC650	E09	0	0	2	1	AA	GG	GG	CC	CC	TT	CC	CC	TC	GG	GG	GG	CC	CC	GG
1073	AIKC657	O09	0	0	2	2	GG	GA	AG	GG	TC	TC	TC	TC	CC	GG	GG	TT	TT	GG	TG
1074	AIKC658	E10	0	0	2	1	GG	GA	00	GG	CC	TC	TC	CC	TT	AA	GG	TT	TT	GG	TG
1075	AIKC660	L13	0	0	2	1	GG	AA	00	00	TC	00	TC	TC	TC	GG	GG	TT	TT	CC	GG
1076	AIKC661	O13	0	0	1	2	AG	GA	00	00	CC	TT	CC	CC	TC	AG	AG	TT	TT	CG	TG
1077	AIKC669	B14	0	0	2	1	GG	GA	00	GG	TT	TC	CC	TC	TT	GG	AG	TT	TT	CG	TT
1078	AIKC670	B24	0	0	1	1	GG	AA	AA	GC	TT	CC	TC	CC	TT	GG	GG	TT	TT	CG	GG
1079	AIKC671	C14	0	0	2	1	AG	GA	00	CC	TT	CC	TT	CC	CC	GG	GG	GT	CT	CG	TG
1080	AIKC672	D14	0	0	2	1	GG	AA	AA	CC	TC	TC	TC	TT	TT	GG	GG	TT	TT	GG	GG
1081	AIKC673	F14	0	0	1	1	AG	GA	AG	GC	TT	CC	CC	TT	CC	GG	GG	TT	TT	CG	TG
1082	AIKC675	C24	0	0	2	1	AG	GA	00	CC	TT	CC	TC	TC	CC	00	AG	GT	CT	CG	TG
1083	AIKC677	H14	0	0	1	1	GG	AA	AG	GC	TC	TC	TC	CC	TC	AG	AG	GT	CT	CC	TG
1084	AIKC678	I15	0	0	2	2	GG	AA	00	CC	TC	TC	TC	CC	TT	AA	GG	GT	CT	CG	GG
1085	AIKC679	J15	0	0	1	1	AG	GA	00	GG	TC	TC	TC	CC	TC	AG	GG	TT	TT	GG	GG
1086	AIKC680	O15	0	0	2	1	GG	AA	00	GC	TC	TT	CC	TC	TC	GG	AA	TT	TT	CG	GG
1087	AIKC681	P15	0	0	2	1	GG	AA	00	GC	TC	CC	TT	CC	TC	GG	GG	TT	TT	GG	TG
1088	AIKC710	E24	0	0	2	1	GG	AA	AG	GG	TC	CC	CC	TC	TC	00	GG	GT	CT	CG	TG
1089	BBF105	C17	0	0	2	1	AG	GA	00	GC	CC	TT	CC	CC	TT	AG	AG	TT	TT	GG	TG
1090	BBF106	P16	0	0	2	1	GG	GA	AG	CC	TC	TC	TC	CC	CC	AG	GG	TT	TT	CG	TG
1091	BBF107	A17	0	0	1	1	AA	GG	GG	CC	TT	CC	00	TC	TC	GG	GG	GT	CT	CC	GG
1092	BBF109	G16	0	0	1	1	GG	AA	AG	GG	TT	CC	TT	CC	TT	AA	GG	TT	TT	CG	GG
1093	BBF11	O07	0	0	2	1	GG	AA	00	GC	CC	TT	CC	TC	TT	AA	GG	TT	TT	GG	GG
1094	BBF110	B18	0	0	2	1	AG	GA	AG	00	CC	TT	CC	TC	TC	AG	GG	GT	CT	CG	TG
1095	BBF125	H17	0	0	2	1	AG	GG	00	GC	TC	TC	TC	TC	TC	AG	GG	TT	TT	CG	GG
1096	BBF132	E16	0	0	1	1	GG	AA	00	00	TC	TT	CC	CC	TC	AG	AG	TT	TT	GG	TG
1097	BBF136	N16	0	0	2	2	GG	AA	AG	GC	CC	TC	CC	CC	TC	GG	GG	TT	TT	CC	TT
1098	BBF138	O18	0	0	2	1	GG	AA	00	00	TC	CC	TC	TC	CC	GG	AG	GG	CC	CC	TT
1099	BBF139	M18	0	0	2	1	AA	GG	GG	CC	TC	TC	TC	CC	TC	AG	GG	TT	TT	GG	TG
1100	BBF140	K18	0	0	2	1	AG	GA	GG	GC	CC	TC	00	CC	00	AG	GG	TT	TT	GG	TG
1101	BBF141	C16	0	0	1	1	AG	GA	AG	GC	TT	CC	TT	CC	CC	GG	GG	TT	TT	GG	TT
1102	BBF143	A18	0	0	2	1	GG	GG	GG	GC	TC	CC	TT	CC	CC	GG	GG	TT	TT	CG	TG
1103	BBF144	M16	0	0	2	1	AG	GA	00	CC	TT	CC	TT	CC	CC	AG	GG	GT	CT	CG	TG
1104	BBF145	M19	0	0	2	1	AG	GA	00	CC	TC	TC	TC	TT	CC	AG	GG	GT	CT	CG	TG
1105	BBF146	I21	0	0	1	1	AG	GA	00	GC	TC	TC	CC	CC	TC	GG	GG	GT	CT	CG	TG
1106	BBF148	K21	0	0	1	1	GG	AA	GG	CC	CC	CC	TT	CC	TT	AG	AG	GT	CT	CG	TG
1107	BBF150	C18	0	0	1	1	AG	GG	GG	GC	TC	TC	CC	TC	TC	AG	GG	GT	CT	CG	GG
1108	BBF152	D06	0	0	2	1	GG	GA	AG	00	CC	00	CC	TT	TT	GG	GG	TT	TT	GG	GG
1109	BBF153	F23	0	0	1	1	GG	AA	AG	CC	TT	CC	TT	TC	TC	GG	AA	GT	CT	CG	TG
1110	BBF104	D07	0	0	1	2	GG	GA	AG	GG	TC	CC	CC	TC	TT	AG	GG	TT	TT	CG	GG
1111	BBF159	P05	0	0	2	1	AG	GA	GG	GG	TC	TC	TC	TC	TC	AG	GG	TT	TT	GG	GG
1112	BBF162	D18	0	0	2	1	GG	AA	AG	CC	TC	TC	CC	TT	CC	00	GG	GT	CT	CG	GG
1113	BBF163	J17	0	0	1	1	AG	GA	00	CC	TT	CC	TT	TC	TC	GG	AG	00	CT	CG	GG
1114	BBF165	C21	0	0	2	1	AG	GA	00	GG	TT	CC	00	CC	TT	00	GG	TT	TT	CC	TG
1115	BBF19	O05	0	0	2	1	AG	GG	GG	00	TT	CC	TT	CC	CC	GG	GG	TT	TT	CG	TG
1116	BBF21	K07	0	0	1	1	AG	GA	AG	CC	CC	TT	00	TC	TC	AA	AG	GT	CT	CG	GG
1117	BBF22	F09	0	0	2	1	GG	AA	00	GC	TC	TC	TC	CC	TC	GG	GG	TT	TT	GG	GG
1118	BBF24	I05	0	0	1	1	GG	GA	00	GC	TC	CC	TT	TC	CC	GG	GG	GT	00	CG	GG
1120	BBF36	M08	0	0	2	1	GG	AA	AG	GG	TC	CC	TT	CC	TC	AG	GG	TT	TT	CG	TG
1121	BBF37	B07	0	0	1	1	GG	GA	00	GC	TC	TC	TC	CC	TT	GG	AG	GT	CT	CG	TG
1122	BBF41	P19	0	0	1	2	AG	GA	00	CC	TC	00	TC	00	TC	AG	00	GT	CT	CG	TG
1123	BBF42	M20	0	0	1	1	AG	GA	AG	00	TC	TC	TC	00	00	GG	00	GT	CT	CG	TG
1124	BBF43	K16	0	0	1	2	GG	GA	00	GG	TT	TC	CC	CC	TT	GG	GG	GT	CT	CG	GG
1125	BBF45	G19	0	0	1	1	GG	GA	00	GC	TC	CC	TT	TC	TC	GG	AG	GT	CT	CC	GG
1126	BBF47	C19	0	0	2	1	AG	GA	AG	GC	TC	TC	00	CC	TC	AA	GG	GT	CT	CG	TG
1127	BBF51	I19	0	0	1	1	AG	GA	AG	GC	CC	TT	CC	TC	TC	GG	AG	TT	TT	GG	GG
1128	BBF54	I16	0	0	2	1	GG	AA	00	GC	TC	TC	CC	TC	TT	AG	GG	TT	TT	CG	GG
1129	BBF55	G17	0	0	2	1	GG	AA	AG	GC	TC	TC	CC	TC	TT	AG	GG	TT	TT	GG	GG
1130	BBF57	N17	0	0	1	2	AG	GG	GG	GC	TC	TC	TC	CC	TC	00	AG	TT	TT	GG	TG
1132	BBF64	F18	0	0	2	1	AG	GG	GG	CC	TT	CC	TC	TT	TC	AG	GG	GT	CT	CG	TT
1133	BBF68	A21	0	0	1	1	AG	GA	00	CC	CC	TC	TC	CC	TC	AG	GG	GT	CT	CG	TG
1135	BBF74	B19	0	0	2	1	GG	AA	AG	CC	TC	TC	TC	TC	CC	AA	GG	TT	TT	CG	TT
1136	BBF77	G21	0	0	1	1	GG	GA	AG	GG	TT	CC	TT	TC	CC	00	GG	TT	TT	GG	TG
1137	BBF8	P17	0	0	2	1	GG	AA	AG	00	TC	CC	00	CC	TC	00	GG	GT	CT	CG	TG
1138	BBF81	E21	0	0	1	1	GG	AA	AG	CC	TT	CC	TT	CC	TC	AG	GG	TT	TT	GG	GG
1139	BBF83	K19	0	0	2	2	GG	AA	AG	GC	TC	CC	TT	CC	TC	AG	GG	GT	CT	CG	TT
1140	BBF84	P20	0	0	1	2	GG	AA	00	GG	TC	TC	CC	CC	TT	AA	GG	TT	TT	GG	TT
1141	BBF87	N18	0	0	2	2	GG	AA	00	GC	CC	TC	CC	CC	TT	GG	AG	TT	TT	GG	GG
1143	BBF96	J18	0	0	2	1	AG	GA	00	GC	TT	CC	TC	CC	TC	AG	AG	TT	TT	GG	GG
1144	EOK131	J22	0	0	1	1	AA	GG	GG	GC	TT	CC	TT	CC	CC	00	GG	TT	TT	CG	GG
1145	EOK132	M22	0	0	1	1	GG	GA	00	CC	TT	CC	TT	CC	CC	AG	GG	TT	TT	CG	TG
1146	EOK136	K22	0	0	1	1	GG	AA	00	CC	CC	TT	00	CC	TC	AA	GG	TT	TT	GG	GG
1147	EOK143	L22	0	0	2	1	AG	GA	00	CC	TC	TC	CC	CC	TC	AG	AG	TT	TT	GG	TG
1148	EOK2	N22	0	0	2	1	GG	GG	GG	GG	CC	TC	TC	CC	TC	AA	GG	GT	CT	CG	TG
1149	EOK276	O22	0	0	2	1	AG	GA	00	GG	CC	TT	CC	TC	TC	AA	GG	TT	TT	GG	TG
1150	EOK279	P22	0	0	2	1	GG	AA	00	GG	CC	TC	TC	TC	TC	AA	GG	TT	00	CG	GG
1151	EOK280	A23	0	0	2	1	AG	GG	GG	GG	CC	TC	CC	TC	TC	00	GG	TT	TT	GG	TG
1152	EOK281	B23	0	0	2	1	GG	AA	AG	GG	TC	TC	TC	TC	CC	AG	AG	TT	TT	GG	TG
1153	EOK283	C23	0	0	1	1	GG	GA	00	GG	CC	TT	CC	CC	TC	AG	GG	TT	TT	GG	TT
1154	EOK284	D23	0	0	1	1	AA	GG	GG	GC	CC	TC	CC	CC	TT	AG	GG	TT	TT	GG	GG
1155	EOK290	G22	0	0	2	1	AG	GA	AG	GC	TC	TC	TC	CC	CC	GG	AG	TT	TT	CG	GG
1156	EOK297	I22	0	0	2	1	GG	AA	00	GC	CC	TT	CC	CC	TT	AG	AG	TT	TT	CG	GG
1157	EOK310	E23	0	0	1	1	AA	GG	GG	CC	TT	CC	TT	CC	00	AG	GG	TT	TT	CC	GG
1158	EOK323	A22	0	0	1	1	GG	GA	00	CC	TC	TC	TC	TC	TC	AG	AG	GG	CC	CC	GG
1159	EOK325	B22	0	0	1	1	AG	GA	00	CC	TT	CC	TC	CC	TC	00	GG	TT	TT	GG	GG
1160	EOK353	C22	0	0	2	1	GG	AA	AA	GG	TC	TC	TC	CC	TT	AG	GG	GT	CT	CC	GG
1161	EOK372	D22	0	0	2	1	AG	GA	AG	GC	TT	TC	TC	CC	TC	00	GG	TT	TT	GG	GG
1162	EOK405	E22	0	0	1	1	AG	GA	AG	CC	CC	TC	TC	TC	TC	00	GG	TT	TT	CG	GG
1163	EOK410	F22	0	0	2	1	AG	GA	AG	CC	TC	CC	TC	CC	CC	GG	GG	GT	CT	CG	GG
1164	FAS136	P02	0	0	2	2	AG	GA	00	GC	CC	TT	CC	CC	TT	00	GG	GT	CT	CG	TG
1165	FAS138	A07	0	0	1	1	GG	AA	AA	CC	CC	TT	CC	TC	TC	GG	AG	TT	TT	GG	GG
1166	FAS146	I17	0	0	1	1	GG	GA	00	CC	00	CC	00	CC	CC	AG	GG	GT	CT	CG	GG
1167	FAS147	C02	0	0	1	1	GG	GA	00	00	TT	CC	TT	CC	TC	00	GG	GG	CC	CC	TG
1168	FAS153	B16	0	0	2	1	GG	AA	AG	00	TC	TC	TC	TT	CC	00	GG	GT	CT	CG	TG
1169	FAS159	N01	0	0	2	1	GG	AA	00	CC	CC	TC	TC	TC	TC	AG	GG	GT	CT	CG	TG
1170	FAS16	F04	0	0	1	1	GG	GA	AG	GC	TT	CC	CC	TC	TC	AG	GG	TT	TT	GG	GG
1171	FAS20	A05	0	0	2	1	AG	GG	GG	CC	TC	TC	TC	CC	CC	AG	AG	TT	TT	GG	GG
1172	FAS252	O06	0	0	1	2	GG	GA	GG	GG	TC	TT	CC	CC	TC	AG	GG	TT	TT	GG	GG
1173	FAS268	F06	0	0	1	1	GG	AA	AG	00	CC	TT	CC	CC	TC	AG	AG	GG	CC	CC	GG
1174	FAS38	G08	0	0	2	1	GG	AA	AA	CC	TC	TC	TC	CC	TC	GG	GG	GT	CT	CG	GG
1175	FAS39	B05	0	0	2	1	AG	GA	AG	GG	TT	TC	CC	CC	CC	AG	GG	TT	TT	GG	GG
1176	FAS63	B09	0	0	2	2	AG	GG	GG	GG	TT	CC	TT	CC	TT	GG	GG	TT	TT	GG	GG
1177	FAS80	C07	0	0	2	1	GG	GA	GG	CC	TC	CC	TC	CC	TC	AG	AG	TT	TT	GG	GG
1178	FAS9	L04	0	0	2	1	AG	GA	00	GC	TC	CC	TT	CC	CC	AG	AG	TT	TT	CC	TG
1179	HA280	C08	0	0	2	1	AG	GA	GG	CC	TC	TT	CC	TC	TC	00	GG	TT	TT	CG	GG
1180	HA281	P01	0	0	2	1	GG	GA	GG	GC	TC	CC	TT	CC	CC	00	GG	GT	CT	CG	GG
1181	HA282	A16	0	0	2	1	AG	GA	GG	00	TC	TC	TC	CC	TT	AG	GG	TT	TT	CG	GG
1182	HA304	M04	0	0	2	1	GG	GA	00	CC	TC	TC	TC	CC	TC	GG	GG	TT	TT	GG	TG
1183	HA333	H20	0	0	2	2	AG	GA	GG	GG	CC	TT	CC	TC	CC	GG	GG	TT	TT	GG	TG
1184	HA372	J06	0	0	2	1	GG	AA	00	CC	TC	CC	TC	CC	CC	AG	AG	GT	CT	CG	TT
1185	HA396	N04	0	0	2	1	GG	GG	GG	GC	CC	TT	CC	TC	TT	AA	AG	GT	CT	CG	TG
1187	HA416	I02	0	0	2	1	GG	GA	AG	GC	CC	TC	TC	CC	TC	GG	AG	TT	TT	CG	GG
1188	HA495	F20	0	0	2	1	GG	AA	GG	CC	TC	TC	CC	CC	TC	GG	GG	TT	TT	GG	TG
1189	HA496	J16	0	0	2	1	AG	GA	00	GC	TC	CC	00	CC	CC	00	AG	00	TT	CC	TG
1190	HA522	E19	0	0	2	1	AG	GA	00	GC	TT	CC	00	CC	CC	GG	GG	TT	TT	GG	TG
1191	HA523	F17	0	0	2	1	AG	GA	GG	GC	TC	TC	TC	CC	TC	GG	GG	TT	TT	CG	GG
1192	HA581	E17	0	0	2	1	GG	GA	00	GC	TC	CC	TT	CC	TC	GG	GG	GT	CT	CG	TG
1193	HA648	B17	0	0	2	1	GG	AA	00	GG	TT	CC	TC	CC	CC	00	GG	TT	TT	GG	GG
1194	HA652	L20	0	0	2	1	AA	GG	GG	00	TT	CC	TC	CC	TC	GG	GG	TT	TT	CG	TG
1195	HA674	N02	0	0	2	1	GG	GA	00	CC	TT	CC	TC	CC	CC	00	GG	GG	CC	CC	TG
1196	HA677	M24	0	0	2	1	AG	GA	AG	GC	TC	00	TC	TC	TC	AG	00	GT	00	CG	TG
1197	HA696	E04	0	0	2	1	AA	GG	00	CC	TT	CC	TT	TC	TC	AG	GG	GT	CT	CG	TG
1199	HA708	K24	0	0	2	2	GG	GA	AG	00	TT	CC	00	CC	TC	00	GG	00	TT	GG	TT
1200	HA710	O03	0	0	2	1	AG	GG	GG	GC	TC	TT	CC	TC	TC	GG	GG	TT	TT	GG	GG
1201	HA717	D03	0	0	2	1	GG	AA	00	CC	CC	TT	CC	TC	TC	AA	GG	GT	CT	CG	TT
1202	HA728	J01	0	0	2	1	GG	AA	00	GC	CC	TT	CC	CC	TT	GG	GG	TT	TT	GG	TG
1203	HA732	H24	0	0	2	1	AG	GA	GG	GC	00	CC	CC	CC	TC	GG	00	GT	CT	CG	TT
1204	HA736	I03	0	0	2	1	AG	GA	00	GG	TT	TT	CC	TC	TC	AG	GG	TT	TT	GG	TG
1205	HA743	I01	0	0	2	1	GG	AA	00	CC	TT	CC	TT	00	CC	00	GG	GT	CT	CG	GG
1206	HA747	A03	0	0	2	1	GG	GA	00	GC	TT	CC	TT	TC	TC	GG	GG	TT	TT	GG	TG
1207	HA760	O04	0	0	2	1	GG	GA	00	GC	TC	CC	TT	TC	TC	GG	GG	GT	CT	CG	00
1208	HA787	N03	0	0	2	2	00	GA	GG	GC	TT	CC	TC	CC	CC	GG	AA	00	TT	CG	TG
1209	HA791	I24	0	0	2	1	GG	GG	GG	GC	TC	TC	CC	CC	TC	AG	GG	TT	TT	GG	GG
1210	HA821	L02	0	0	2	1	GG	GA	00	CC	CC	TC	TC	CC	TT	GG	AG	GT	CT	GG	GG
1211	MAF3	D04	0	0	1	2	AG	GG	GG	GG	TC	TC	CC	CC	CC	AG	GG	TT	TT	GG	TG
1212	MAS104	H05	0	0	1	1	AG	GG	GG	GC	TC	TC	TC	CC	TC	AG	GG	TT	TT	GG	GG
1213	MAS112	B08	0	0	1	1	GG	GA	AG	GC	TC	CC	TC	TC	TC	AG	GG	TT	TT	GG	TG
1214	MAS114	K02	0	0	1	1	AA	GG	GG	CC	CC	TC	TC	CC	TC	00	AG	TT	TT	GG	GG
1215	MAS120	H19	0	0	1	2	AG	GA	00	CC	TC	TC	CC	CC	TT	AG	GG	TT	TT	GG	GG
1216	MAS121	B03	0	0	1	1	AA	GG	GG	GG	CC	TC	TC	CC	CC	AA	GG	TT	TT	CG	GG
1217	MAS127	E06	0	0	2	1	AG	GA	AG	CC	CC	TC	TC	TC	TC	AG	GG	GT	CT	CG	GG
1218	MAS129	H08	0	0	2	1	GG	AA	AG	GC	TC	TC	TC	CC	CC	AA	GG	TT	TT	CG	GG
1219	MAS139	M06	0	0	2	1	AA	GA	00	00	TC	TC	TC	TC	TC	AG	GG	TT	TT	GG	TG
1220	MAS163	A01	0	0	1	1	AG	GA	GG	GC	TC	TC	TC	CC	TT	AG	GG	00	TT	CC	GG
1221	MAS181	L09	0	0	2	1	GG	AA	AA	GC	CC	TT	CC	CC	CC	AG	AG	GT	CT	CG	GG
1222	MAS192	M03	0	0	1	1	GG	AA	AG	GG	CC	TC	CC	CC	TC	00	GG	GT	CT	CG	GG
1223	MAS23	H06	0	0	2	1	GG	AA	AA	00	TC	TC	TC	TC	CC	AA	GG	TT	TT	CG	GG
1224	MAS27	A06	0	0	2	1	AG	GG	GG	GC	TC	TC	TC	CC	TC	AG	AG	TT	TT	GG	TG
1225	MAS32	N09	0	0	1	2	GG	GA	00	GC	TC	TC	TC	CC	TC	AG	GG	GT	CT	CG	TG
1226	MAS33	G23	0	0	1	2	AG	GA	00	00	TC	CC	TC	00	00	GG	GG	TT	TT	CG	TG
1227	MAS45	C05	0	0	2	1	AG	GA	00	CC	TC	CC	TC	CC	TC	AG	GG	GT	00	CG	GG
1228	MAS46	J04	0	0	2	1	AG	GA	AG	GC	TT	TC	TC	TT	TT	00	AG	TT	TT	GG	GG
1229	MAS53	G09	0	0	1	2	GG	GA	GG	GC	CC	TT	CC	CC	CC	AG	GG	TT	TT	GG	GG
1230	MAS69	A08	0	0	1	1	AG	GA	GG	GC	TC	TC	TC	CC	TT	AG	GG	TT	TT	GG	GG
1231	MAS70	C09	0	0	1	1	AG	GA	GG	GC	CC	TT	CC	CC	TC	GG	GG	GT	CT	CG	TG
1232	MAS73	A10	0	0	1	1	AG	GG	GG	GC	TT	TC	TC	TT	TT	GG	GG	TT	TT	CG	TG
1233	MAS78	L03	0	0	1	1	GG	AA	AA	CC	TC	TC	CC	TC	TC	GG	GG	GT	CT	CG	GG
1234	NP1	J19	0	0	1	1	GG	GA	AG	GG	TT	CC	TC	CC	CC	00	GG	GT	CT	CG	TG
1235	RBS123	F05	0	0	1	1	AA	GG	GG	CC	TT	CC	00	CC	TC	AG	AG	TT	TT	GG	GG
1236	RBS134	K01	0	0	1	1	GG	AA	00	CC	TT	TC	00	CC	TC	GG	GG	GT	00	GG	GG
1237	RBS137	J24	0	0	1	1	AG	GA	AG	GC	CC	TC	TC	TC	CC	GG	AG	TT	TT	GG	GG
1238	RBS157	L24	0	0	1	2	GG	AA	GG	GC	CC	TT	CC	CC	CC	AG	GG	TT	TT	GG	TT
1239	RBS158	C10	0	0	1	1	AG	GA	AG	00	TC	TC	TC	TC	CC	AG	GG	GT	CT	CG	TG
1240	RBS58	I10	0	0	1	1	GG	AA	00	CC	TC	TC	TC	CC	CC	GG	AG	00	TT	GG	GG
1241	RBS60	G10	0	0	1	1	AG	GA	AG	CC	TT	CC	TT	TC	TT	AG	GG	TT	TT	GG	GG
1242	RBS65	O10	0	0	1	1	AG	GA	GG	GC	TT	CC	TT	CC	CC	AG	GG	TT	TT	GG	TG
1243	SVI17	E03	0	0	2	2	AG	GA	00	GC	TC	TC	TC	TC	TT	AG	GG	TT	TT	CG	TG
1244	SVI341	K03	0	0	2	1	AG	GA	00	GC	TC	TC	TC	TC	TC	AG	GG	TT	TT	GG	GG
1245	SVI371	I06	0	0	2	2	00	GA	GG	GG	TC	TT	CC	TC	TC	GG	AA	TT	TT	GG	TG
1246	SVI385	L01	0	0	2	1	GG	GA	AG	GC	CC	TT	CC	CC	TC	AG	AG	TT	TT	CG	TG
1247	SVI397	P03	0	0	2	1	AG	GA	00	GC	CC	TC	TC	CC	CC	00	GG	TT	TT	CG	GG
1248	SVI58	K04	0	0	2	1	GG	GA	00	GG	TC	TT	CC	CC	TT	GG	GG	TT	TT	CG	GG
1249	SVI62	A04	0	0	2	1	GG	AA	AG	GG	TT	CC	TT	CC	TC	AA	GG	TT	TT	GG	TG
1250	SVI76	E02	0	0	2	1	AG	GA	00	GC	TC	TC	TC	TC	CC	GG	AG	TT	TT	CC	TG
1251	TIS2	K20	0	0	2	2	GG	AA	00	CC	CC	TT	CC	TC	TC	GG	GG	GT	CT	CC	GG
1252	TIS22	C20	0	0	1	2	GG	AA	AG	00	CC	TC	TC	CC	TC	GG	GG	GG	CC	CC	TG
1253	TIS56	D21	0	0	1	2	AA	GG	GG	CC	TC	TC	CC	TT	CC	AG	GG	GT	CT	CG	GG
1254	VBS16	M01	0	0	2	1	GG	AA	00	CC	TC	CC	TT	CC	TC	00	AG	GT	CT	CG	GG
1255	VBS19	O02	0	0	2	1	GG	AA	00	00	TT	TC	TC	CC	CC	GG	GG	GT	CT	CG	TG
1256	VBS27	G05	0	0	1	1	AG	GA	00	CC	TC	CC	TT	CC	TC	AA	AG	TT	TT	GG	TT
1257	VBS43	N21	0	0	1	1	GG	GA	AG	GC	TC	TC	CC	TC	TC	00	GG	TT	TT	GG	GG
1258	VBS48	M05	0	0	2	2	AG	GA	GG	CC	TT	CC	TC	CC	CC	GG	GG	GT	CT	CG	GG
1259	VBS51	E18	0	0	2	1	AG	GA	GG	GC	TC	TC	TC	CC	CC	AA	GG	TT	TT	GG	GG
1260	VBS6	F03	0	0	2	1	GG	AA	AA	GG	TT	CC	TT	CC	CC	00	GG	GT	CT	CC	GG
1261	VBS79	B21	0	0	1	2	AG	GA	GG	GC	CC	TT	CC	CC	TC	AG	GG	TT	TT	GG	TG
1262	VBS92	N06	0	0	2	1	GG	AA	AG	CC	CC	TC	TC	TC	CC	GG	GG	GT	CT	CG	TG
1263	VBS97	A09	0	0	2	2	AG	GA	GG	GC	TC	CC	TC	TC	CC	AG	GG	GT	CT	CC	GG
1264	VBS98	P06	0	0	2	1	AG	GG	GG	CC	TC	TT	CC	TC	TT	GG	AG	GT	CT	CG	TG
1265	FAS258	E08	0	0	1	1	AG	GA	00	CC	TC	TC	00	TC	TC	AG	GG	TT	TT	GG	TG
1266	HA414	G09	0	0	2	1	GG	AA	00	GC	TC	00	TC	CC	CC	00	GG	GT	CT	CG	GG
1267	HA459	C10	0	0	2	1	00	GA	AG	CC	TC	TC	00	TC	00	AG	AG	GT	CT	CG	GG
1268	HA461	F07	0	0	2	1	00	00	AG	CC	TC	TC	CC	CC	TC	AG	AA	TT	TT	CG	GG
1270	HCT11	C09	0	0	2	1	00	GA	AG	GC	TC	TC	CC	CC	TC	AG	AA	GT	CT	CC	GG
1271	HCT19	B12	0	0	2	2	00	GG	GG	GC	TT	CC	00	CC	TC	GG	GG	GT	CT	CG	GG
1272	HCT61	F12	0	0	2	2	AG	00	GG	GC	TT	00	TC	CC	TC	AG	GG	TT	TT	GG	TT
1273	KC11	D10	0	0	2	1	AG	GA	00	CC	CC	00	CC	CC	TT	AG	GG	GT	CT	CG	GG
1274	KC17	K08	0	0	1	2	GG	AA	AG	CC	TC	CC	TC	TC	CC	GG	GG	TT	TT	GG	TG
1275	RSS339	C11	0	0	1	2	00	GG	GG	CC	TC	00	00	CC	CC	AG	AG	GT	CT	CG	00
1276	RSS345	I08	0	0	1	2	GG	AA	AG	CC	TT	CC	00	CC	TC	GG	GG	GG	CC	CC	TG
1277	RSS353	E09	0	0	1	1	00	AA	00	CC	TT	CC	TC	CC	TT	00	AG	TT	TT	GG	TG
1278	RSS360	A07	0	0	1	2	GG	AA	AG	GC	CC	TT	CC	CC	TC	AA	GG	TT	TT	GG	TG
1279	RSS361	B09	0	0	1	1	00	GA	GG	GC	TT	CC	00	CC	TC	AG	AA	GT	CT	CG	TT
1280	RSS420	B10	0	0	1	2	AG	GA	00	GG	CC	TT	CC	CC	TT	GG	GG	GT	CT	CG	TG
1281	RSS427	A11	0	0	2	1	AG	00	GG	GG	TC	00	00	CC	TT	AG	GG	GT	CT	CG	TT
1282	RSS438	H11	0	0	1	1	GG	GA	00	CC	CC	TT	00	TC	TC	AG	GG	GT	00	CG	GG
1283	RSS468	J08	0	0	2	1	AG	GG	GG	GC	TC	CC	00	TC	TC	AG	GG	TT	TT	GG	TG
1285	RSS493	C07	0	0	1	2	AG	00	00	GC	CC	TT	CC	TC	TC	AG	GG	TT	TT	CG	GG
1286	RSS7	F11	0	0	2	2	GG	GA	00	GG	CC	TT	00	TC	TT	AG	GG	GT	CT	CG	TG
1287	SVI380	A08	0	0	2	2	AG	GA	00	GC	CC	TC	TC	CC	CC	AG	GG	GT	CT	CG	GG
1288	SVI388	I09	0	0	2	1	GG	AA	00	GC	TC	00	00	CC	TC	GG	GG	00	TT	GG	GG
1289	SVI395	C08	0	0	2	1	AG	GA	00	CC	TC	TC	00	TC	CC	AG	GG	GT	CT	CG	GG
1290	SVI412	J09	0	0	2	2	GG	00	00	GC	TC	CC	TC	CC	00	GG	GG	TT	TT	GG	TG
1292	BBF118	N06	0	0	1	2	AG	GA	AG	00	CC	TC	TC	TC	CC	AG	GG	GT	CT	CG	GG
1293	BBF134	P06	0	0	1	1	GG	00	AG	00	CC	TC	TC	CC	00	GG	GG	TT	TT	GG	TG
1294	BBF164	J06	0	0	2	2	AG	GA	AG	GC	TT	CC	TT	CC	CC	AG	GG	GT	CT	CC	TT
1295	DAV280	M10	0	0	1	1	AG	GA	GG	GC	TC	CC	TT	TT	TC	GG	00	GG	CC	CC	TT
1296	DAV368	B10	0	0	2	1	AA	GG	GG	GC	TC	TC	CC	TC	TC	AG	GG	TT	TT	CG	GG
1297	DAV380	O10	0	0	2	1	GG	00	AA	GC	TC	TC	TC	CC	00	GG	GG	00	TT	00	TG
1298	EOK162	H10	0	0	1	1	AG	00	GG	GC	TC	TT	TC	CC	TT	AG	00	TT	TT	GG	TG
1299	EOK163	J10	0	0	1	1	GG	00	GG	GC	TC	TC	TC	TC	CC	AA	AG	TT	TT	GG	GG
1300	EOK397	P15	0	0	1	2	AG	GA	GG	CC	00	TC	CC	TC	00	AA	GG	TT	TT	GG	TG
1301	EOK398	M12	0	0	1	1	GG	AA	AA	CC	TC	TC	TC	CC	TT	AG	GG	TT	TT	CG	GG
1302	EOK399	P12	0	0	1	1	GG	00	AA	00	TC	TT	CC	CC	CC	AG	GG	TT	TT	00	GG
1303	EOK400	B16	0	0	1	1	AG	GA	GG	GC	TC	TC	TC	TC	CC	AG	AG	TT	TT	GG	GG
1304	EOK401	B18	0	0	1	1	GG	AA	AG	GG	TT	CC	TT	CC	TC	AG	GG	TT	TT	GG	TT
1305	EOK402	D18	0	0	1	1	GG	AA	AA	GC	TC	TC	TC	CC	TT	AG	GG	GT	CT	CG	TG
1306	EOK407	H18	0	0	1	1	GG	GA	AG	GG	TC	TC	TC	CC	TT	AG	AG	TT	TT	GG	GG
1307	EOK408	J18	0	0	2	1	AG	00	GG	GC	CC	TT	CC	TC	TC	AG	GG	GG	CC	CC	GG
1308	EOK409	L18	0	0	2	1	GG	00	AG	GC	TC	TT	CC	TC	TC	GG	GG	TT	TT	GG	GG
1309	EOK80	F10	0	0	1	1	AG	GA	AG	GC	CC	TT	CC	CC	TC	AG	GG	TT	TT	GG	GG
1310	EOK93	L10	0	0	1	1	GG	GA	AG	GC	CC	TT	CC	CC	TC	GG	GG	TT	TT	CC	GG
1311	HA329	E06	0	0	2	1	GG	AA	AG	GC	TC	00	TC	CC	TC	GG	AG	TT	TT	CG	TG
1316	HA591	G14	0	0	2	1	GG	AA	AA	GC	TC	TC	TC	CC	CC	AA	GG	GT	CT	CC	TG
1317	HA593	L17	0	0	2	1	GG	AA	AA	GC	TC	TC	TC	CC	TC	AG	AG	TT	TT	GG	GG
1318	HA600	J15	0	0	2	1	GG	AA	AG	GC	CC	TC	TC	CC	CC	GG	GG	TT	TT	GG	TG
1319	HA607	D15	0	0	2	1	AG	GA	GG	GC	CC	CC	TT	TC	CC	GG	GG	GT	CT	CG	GG
1320	HA609	N15	0	0	2	1	AG	00	GG	GC	TT	CC	TT	CC	TC	GG	GG	GG	CC	CC	TG
1321	HA619	B15	0	0	2	1	AG	GA	GG	GC	TT	CC	TT	CC	TT	GG	GG	GT	CT	CG	GG
1322	HA625	M17	0	0	2	1	AG	GA	GG	GC	TC	TC	TC	TC	TC	AG	AG	TT	TT	GG	GG
1323	HA639	F18	0	0	2	1	GG	AA	AG	CC	TC	TC	TC	CC	TC	GG	GG	TT	TT	CG	TT
1325	HA642	D11	0	0	2	1	AA	GG	GG	CC	CC	TT	CC	CC	TT	AA	GG	TT	TT	CG	TG
1326	HA644	L15	0	0	2	2	AG	GA	AG	GC	TT	CC	TT	CC	TC	GG	GG	TT	TT	GG	TT
1327	HA654	K10	0	0	2	1	AG	GA	AG	GC	TC	TC	TC	CC	CC	AG	GG	GT	CT	CG	GG
1328	HA655	N07	0	0	2	1	AG	GG	GG	GC	TC	TC	TC	CC	TC	AG	GG	TT	TT	GG	GG
1329	HA664	N10	0	0	2	1	AG	00	GG	GC	TC	TC	CC	CC	TC	AG	GG	GT	CT	CG	TG
1330	HA673	A11	0	0	2	1	GG	00	AA	00	CC	00	CC	00	TC	GG	GG	GT	CT	CC	GG
1331	HA680	C11	0	0	2	1	GG	GA	AG	CC	CC	TC	TC	CC	TC	AA	AG	TT	TT	GG	TG
1332	HA685	E11	0	0	2	1	GG	AA	AA	GC	TT	CC	TT	CC	TC	AG	GG	TT	TT	GG	GG
1333	HA688	G11	0	0	2	1	GG	AA	AA	GC	TT	TC	CC	CC	CC	AG	GG	GT	CT	CG	GG
1334	HA700	B11	0	0	2	1	GG	AA	AG	GC	TC	CC	TC	TC	TT	GG	GG	GT	CT	CC	GG
1335	HA703	F11	0	0	2	1	GG	AA	AA	GC	TC	00	TC	TC	CC	AG	GG	GT	CT	CG	TG
1336	HA706	H11	0	0	2	1	GG	AA	AG	GC	CC	TT	CC	CC	TT	GG	GG	GT	CT	CG	GG
1337	HA715	J11	0	0	2	1	GG	AA	AG	GC	TT	CC	TT	TC	TC	GG	AG	TT	TT	GG	GG
1339	HA328	N11	0	0	2	1	GG	00	AA	CC	CC	TT	CC	TC	CC	AG	AG	TT	TT	00	TG
1340	HA755	A12	0	0	2	1	GG	GG	GG	GC	TT	CC	TT	TC	CC	AG	AG	TT	TT	GG	TG
1341	HA776	E12	0	0	2	1	GG	AA	AA	CC	TT	CC	TT	TC	TT	GG	GG	TT	TT	GG	GG
1342	HA794	H09	0	0	2	1	GG	AA	AA	GG	TC	TC	CC	TT	CC	GG	AG	TT	TT	GG	GG
1343	HA797	J09	0	0	2	1	00	AA	AA	GC	TC	CC	TT	CC	TC	AA	AG	TT	TT	GG	TG
1344	HA798	L09	0	0	2	1	GG	AA	AA	CC	TC	TC	TC	CC	TT	GG	AG	GT	CT	CG	GG
1345	HA800	N09	0	0	2	1	AG	GA	GG	GG	TT	CC	TT	CC	TC	AG	AG	TT	TT	CG	GG
1346	HA806	P09	0	0	2	1	GG	00	AG	GC	TC	TC	TC	TC	CC	GG	AG	GT	CT	CG	00
1347	HA808	A10	0	0	2	1	AG	GA	GG	GC	CC	CC	TT	CC	TC	GG	AG	TT	TT	GG	GG
1348	HA816	C10	0	0	2	1	AG	GG	GG	GG	TC	CC	CC	TC	CC	GG	GG	GT	CT	CG	TG
1349	HA817	E10	0	0	2	1	AG	GG	GG	GG	TC	CC	TC	CC	TC	GG	GG	TT	TT	GG	TG
1350	HA822	G10	0	0	2	1	GG	00	AG	GG	TC	CC	TT	CC	TC	GG	GG	TT	TT	CG	GG
1351	HA828	I10	0	0	2	1	GG	GA	AG	GC	TT	CC	TT	CC	TT	AA	GG	TT	TT	CG	GG
1353	HCT60	B09	0	0	2	1	AG	GA	AG	00	00	TC	TC	CC	TC	AG	GG	GT	CT	CG	TG
1354	HCT65	D09	0	0	2	2	AA	GG	GG	GC	TT	TC	TC	TT	TT	GG	GG	TT	TT	GG	GG
1355	HCT7	F09	0	0	2	2	AG	GA	AG	GG	CC	TT	CC	CC	CC	AG	GG	TT	TT	CG	GG
1363	NP63	H06	0	0	2	1	GG	GA	AG	GG	TT	TT	CC	CC	TC	AG	GG	GT	CT	CG	TG
1364	RBS1	N08	0	0	1	1	AG	GA	GG	00	TC	CC	CC	CC	CC	AG	GG	GG	CC	CC	GG
1365	RBS10	L08	0	0	1	2	AG	00	GG	CC	TT	CC	TT	TC	TC	GG	GG	GT	CT	CG	TG
1366	RBS106	H12	0	0	1	1	GG	AA	AG	GC	TC	CC	TC	CC	CC	AG	GG	GG	CC	CC	GG
1367	RBS11	L07	0	0	1	2	GG	00	AA	CC	CC	TT	CC	CC	CC	GG	GG	GT	CT	CG	TT
1368	RBS12	G08	0	0	1	1	AA	GG	GG	GG	TC	TC	TC	CC	TC	AG	GG	TT	TT	GG	GG
1369	RBS120	E09	0	0	1	1	GG	AA	AG	GC	CC	TT	CC	CC	CC	GG	GG	GT	CT	CG	GG
1370	RBS122	G09	0	0	2	1	GG	AA	AG	GC	TC	CC	TT	CC	CC	AG	AG	GT	CT	CG	TG
1371	RBS126	A07	0	0	1	1	GG	AA	AA	GC	CC	TC	CC	TC	CC	GG	GG	TT	TT	CG	GG
1372	RBS133	M09	0	0	1	1	GG	00	AG	GG	TC	TC	CC	TT	CC	GG	GG	GG	CC	CC	GG
1373	RBS14	H07	0	0	2	1	AG	00	AG	GC	TT	TC	TC	TC	CC	AG	AG	GT	CT	CG	TG
1374	RBS144	I09	0	0	1	1	GG	AA	AA	CC	TC	TC	CC	CC	TC	GG	GG	GG	CC	CC	TG
1375	RBS169	B12	0	0	1	1	AG	GG	GG	CC	TT	CC	TC	TC	CC	GG	AG	TT	TT	GG	GG
1376	RBS179	K09	0	0	1	1	GG	AA	AG	GC	TC	CC	CC	TC	TT	AG	GG	GT	CT	00	TT
1377	RBS18	P07	0	0	2	1	AG	GA	00	00	TT	CC	TT	CC	TC	AG	AG	GT	CT	CG	TG
1378	RBS180	F12	0	0	1	1	AG	GA	AG	GC	TC	CC	TT	TC	TC	AA	GG	GT	CT	CC	GG
1379	RBS181	I06	0	0	1	1	GG	AA	AA	GC	TC	00	TC	TC	CC	GG	GG	TT	TT	GG	GG
1380	RBS19	B08	0	0	1	1	AG	GG	GG	GG	TC	TC	TC	CC	TT	AG	GG	TT	TT	CG	TG
1381	RBS194	K06	0	0	1	1	AG	GA	AG	GC	CC	TT	CC	TC	TT	AG	AG	TT	TT	GG	GG
1382	RBS197	M06	0	0	1	1	AG	GA	AG	GC	TC	TC	TC	CC	TC	AG	GG	TT	TT	GG	TG
1383	RBS198	O06	0	0	2	1	GG	GA	AG	00	TC	TC	TC	CC	TC	AG	GG	TT	TT	CG	GG
1384	RBS200	B06	0	0	2	1	AG	GA	GG	00	TC	TC	TT	CC	TC	GG	GG	TT	TT	GG	GG
1385	RBS210	F06	0	0	2	1	AG	00	AG	GG	CC	TT	CC	CC	CC	GG	GG	GT	CT	CG	GG
1386	RBS213	D06	0	0	2	1	AG	GA	AG	00	TT	TC	CC	CC	TT	GG	GG	TT	TT	GG	TG
1387	RBS24	M08	0	0	1	1	AG	GA	GG	CC	TC	CC	TT	CC	TC	AG	GG	TT	TT	GG	GG
1388	RBS26	K07	0	0	1	1	AG	GA	AG	CC	TT	TC	TC	CC	TC	AA	GG	GT	CT	CG	TG
1389	RBS27	O08	0	0	1	1	AG	GA	AG	GC	CC	TC	CC	TC	TC	GG	GG	TT	TT	CG	GG
1390	RBS28	M07	0	0	1	1	GG	GA	AG	GC	CC	TT	CC	CC	CC	GG	GG	GT	CT	CG	GG
1391	RBS29	J07	0	0	1	1	GG	AA	AG	GC	TC	CC	TT	TC	TT	GG	GG	GG	CC	CC	GG
1392	RBS30	H08	0	0	1	1	GG	00	AG	CC	TC	TC	TC	TC	CC	AG	AG	00	CT	CG	TG
1393	RBS33	D08	0	0	1	1	GG	AA	AA	GG	TT	CC	TT	CC	TC	AG	GG	GT	CT	CG	TT
1394	RBS34	E08	0	0	2	1	GG	00	AG	00	TC	TC	TC	CC	TT	AG	GG	TT	TT	GG	00
1395	RBS43	P08	0	0	2	1	AA	GG	GG	GC	TC	TC	TC	TC	00	AG	GG	TT	TT	CG	GG
1396	RBS48	D07	0	0	1	1	GG	GA	GG	00	CC	CC	TT	CC	TC	AG	GG	TT	TT	GG	GG
1397	RBS49	G07	0	0	1	1	GG	AA	AA	CC	CC	TC	TC	TC	TT	AA	GG	GT	CT	CG	TG
1398	RBS54	I08	0	0	2	1	AG	GG	GG	GG	TC	TC	TC	CC	TT	GG	AG	TT	TT	CG	TG
1399	RBS55	C08	0	0	1	1	GG	AA	AA	GC	TC	TC	TC	CC	TC	GG	GG	TT	TT	GG	GG
1400	RBS59	E07	0	0	1	1	GG	AA	AG	GG	00	TC	TC	TC	TT	GG	AG	GT	CT	CG	TG
1401	RBS63	K08	0	0	2	1	AG	GG	GG	CC	TC	TC	TC	CC	TC	AG	GG	GT	CT	CG	TT
1402	RBS64	F08	0	0	1	1	AG	00	GG	CC	TC	CC	TC	TC	CC	AG	GG	TT	TT	GG	TT
1403	RBS68	C07	0	0	1	1	AA	GG	GG	CC	CC	TT	CC	CC	CC	AG	GG	GT	CT	CG	TG
1404	RBS69	I07	0	0	1	1	AG	GA	AG	GC	TT	CC	TT	CC	CC	GG	AG	GT	CT	CG	TG
1405	RBS72	J08	0	0	1	1	AG	GA	AG	GC	TC	TC	CC	CC	TC	AG	GG	GT	CT	CG	00
1413	RSS334	A05	0	0	2	2	AA	GG	GG	CC	TC	TC	TC	TT	TT	AG	GG	TT	TT	CG	TG
1416	SVI166	C12	0	0	2	1	AA	00	GG	CC	TC	TC	CC	CC	TC	AG	GG	GT	CT	CG	GG
1418	SVI322	G05	0	0	2	1	AG	00	00	GC	TC	TC	TC	CC	CC	00	GG	TT	TT	GG	GG
1419	SVI325	N05	0	0	2	1	AG	00	GG	GC	TT	CC	TC	TC	CC	GG	AG	00	TT	CG	TT
1420	SVI351	C05	0	0	2	1	AG	00	GG	00	TT	TC	TC	CC	CC	GG	GG	GT	CT	CG	GG
1421	SVI353	K05	0	0	2	1	AG	GA	AG	GC	CC	TT	CC	TC	CC	AA	GG	GT	CT	CG	TG
1422	SVI354	I05	0	0	2	2	00	GA	GG	GG	TT	TC	CC	CC	CC	GG	AG	GT	CT	CG	GG
1423	SVI357	D05	0	0	2	1	GG	AA	AG	GG	TC	TC	TC	CC	TC	GG	GG	TT	TT	GG	GG
1424	SVI361	F05	0	0	2	1	GG	AA	AG	CC	TT	CC	TC	CC	TC	GG	AG	GT	CT	CG	GG
1425	SVI362	H05	0	0	2	1	GG	AA	AG	GC	TT	CC	TC	CC	TT	AG	GG	TT	TT	GG	TG
1426	SVI363	J05	0	0	2	1	GG	00	AG	GG	CC	TT	CC	TC	TC	AA	GG	GG	CC	CC	TG
1427	SVI379	M05	0	0	2	1	GG	00	AA	GC	TC	TC	TC	TC	CC	AA	GG	TT	TT	GG	TG
1428	SVI383	B05	0	0	2	1	GG	AA	AG	GC	00	TC	TC	CC	TT	AG	AG	TT	TT	GG	TG
1433	TIS1	A13	0	0	2	2	GG	GA	AG	GG	TT	CC	TT	CC	TC	GG	GG	TT	TT	CG	GG
1434	TIS10	D13	0	0	1	2	AG	GG	GG	GC	CC	CC	TT	CC	TT	GG	GG	GT	CT	CC	TT
1435	TIS101	G18	0	0	2	2	AA	GG	GG	GC	TC	TC	TC	CC	TC	AG	GG	TT	TT	GG	GG
1436	TIS105	K18	0	0	2	2	GG	AA	GG	GC	CC	TT	CC	TC	TC	GG	AG	TT	TT	CG	TG
1437	TIS106	M18	0	0	2	2	GG	AA	AA	GC	TC	TT	CC	TC	TC	AG	GG	TT	TT	GG	GG
1438	TIS107	O18	0	0	1	2	AA	GG	GG	GC	CC	CC	TC	TC	TC	GG	GG	TT	TT	CG	TG
1439	TIS108	C13	0	0	1	2	AG	GA	AG	GC	TT	CC	TC	TC	TC	AG	GG	TT	TT	GG	TG
1440	TIS12	F13	0	0	2	2	AG	GA	GG	GG	TT	CC	TT	TC	CC	GG	GG	TT	TT	00	TG
1441	TIS13	H13	0	0	2	2	GG	AA	AA	00	TC	CC	TT	CC	TC	AG	GG	TT	TT	CG	TG
1442	TIS16	N13	0	0	1	2	AG	GA	GG	GG	TT	CC	TT	TC	CC	GG	GG	TT	TT	CG	TG
1443	TIS17	P13	0	0	2	2	AG	GA	GG	GC	TC	TT	CC	CC	TC	GG	GG	GT	CT	CC	GG
1444	TIS18	A14	0	0	2	2	AG	GA	AG	GC	TC	TC	TC	CC	TT	AG	GG	TT	TT	GG	GG
1445	TIS19	C14	0	0	2	2	GG	GA	AG	GC	CC	TT	CC	TC	CC	GG	GG	GT	CT	CG	GG
1446	TIS20	E14	0	0	1	2	00	00	AA	CC	CC	TT	00	TC	TC	GG	GG	GT	00	GG	TG
1447	TIS3	E13	0	0	1	2	GG	GA	GG	GC	CC	TT	CC	CC	CC	GG	GG	GT	CT	CG	TT
1448	TIS32	B14	0	0	1	2	AG	00	AG	GG	TT	CC	TT	TT	TT	AG	GG	TT	TT	CG	GG
1449	TIS33	D14	0	0	1	2	AG	GA	AG	GG	TC	TC	TC	CC	CC	GG	AG	GT	CT	CC	TG
1450	TIS35	F14	0	0	1	2	AA	GG	GG	GG	TC	CC	TT	CC	CC	AG	GG	GG	CC	CC	GG
1451	TIS36	H14	0	0	2	2	GG	AA	AG	GC	CC	TC	CC	CC	CC	AG	GG	TT	TT	CG	GG
1452	TIS37	J14	0	0	1	2	GG	AA	AA	GG	TC	TC	CC	TT	CC	AG	GG	TT	TT	GG	TT
1453	TIS4	G13	0	0	1	2	GG	AA	AA	GC	TT	CC	TC	TC	TT	AG	GG	TT	TT	GG	GG
1454	TIS41	L14	0	0	2	2	GG	GA	AG	GC	TC	CC	TT	CC	CC	GG	GG	TT	TT	GG	TG
1455	TIS43	P14	0	0	1	2	AA	00	GG	GC	TT	TC	TC	TT	TT	GG	AG	GT	CT	CG	TT
1456	TIS44	A15	0	0	2	2	AG	GG	GG	GC	TC	TC	TC	CC	TC	AG	AG	TT	TT	GG	GG
1457	TIS45	C15	0	0	1	2	AG	GG	GG	GC	TT	CC	TC	CC	TT	AA	GG	GT	CT	CG	GG
1458	TIS5	I13	0	0	1	2	GG	AA	AA	GG	TC	TC	TC	CC	TT	GG	GG	TT	TT	CG	TG
1459	TIS50	I15	0	0	1	2	AG	GA	GG	GC	TC	TC	TC	TC	TC	AG	GG	GT	CT	CG	TT
1460	TIS52	K15	0	0	1	2	GG	AA	AA	CC	TC	TC	CC	CC	CC	00	GG	GT	CT	CG	TG
1461	TIS53	M15	0	0	2	2	AG	GA	AG	GG	TC	CC	CC	CC	TC	AG	AG	GG	CC	CC	GG
1462	TIS57	D16	0	0	1	2	GG	AA	GG	CC	TT	CC	TC	TC	TC	GG	GG	GT	CT	CG	TG
1463	TIS58	F15	0	0	1	2	GG	GA	AG	GC	TC	TT	CC	TC	CC	GG	GG	TT	TT	GG	GG
1464	TIS59	H16	0	0	1	2	GG	00	AA	CC	00	TT	CC	CC	CC	GG	AG	TT	TT	CG	GG
1465	TIS6	K13	0	0	1	2	GG	AA	AA	CC	TC	CC	TT	CC	TC	AG	GG	TT	TT	GG	GG
1466	TIS61	J16	0	0	2	2	AG	00	AG	GC	TT	CC	TT	CC	CC	GG	AG	TT	TT	GG	TG
1467	TIS62	L16	0	0	1	2	GG	00	AG	GC	TC	CC	TT	CC	CC	GG	GG	TT	TT	GG	GG
1468	TIS63	N16	0	0	1	2	GG	00	AA	GC	TT	CC	TC	TC	TC	AG	GG	TT	TT	GG	GG
1469	TIS64	P16	0	0	1	2	00	00	GG	GC	TT	TC	TC	TC	TC	00	GG	TT	TT	GG	TT
1470	TIS65	A16	0	0	1	2	AG	GG	GG	GC	TC	CC	TT	CC	TC	AG	GG	TT	TT	GG	GG
1471	TIS66	C16	0	0	1	2	GG	GA	GG	CC	TT	CC	TT	TC	TT	GG	GG	GT	CT	CG	TG
1472	TIS67	E16	0	0	1	2	GG	AA	AA	CC	TC	CC	TT	TC	TC	AG	GG	GT	CT	CG	TG
1473	TIS68	G16	0	0	2	2	GG	AA	AG	CC	TC	TC	CC	TC	CC	GG	GG	TT	TT	GG	GG
1474	TIS69	I16	0	0	2	2	GG	AA	AG	CC	TC	TC	CC	TC	CC	GG	GG	TT	TT	GG	GG
1475	TIS7	M13	0	0	1	2	GG	AA	AG	GG	TC	TC	TC	CC	TC	AG	GG	TT	TT	CG	TG
1476	TIS70	K16	0	0	1	2	AG	GA	AG	00	CC	TT	CC	CC	TC	GG	AG	TT	TT	GG	TG
1477	TIS71	M16	0	0	1	2	AG	GA	AG	GC	TC	TC	TC	TC	TC	GG	GG	TT	TT	GG	GG
1478	TIS72	O16	0	0	1	2	GG	AA	AG	GC	00	CC	TC	CC	TT	AG	GG	GT	CT	CG	TG
1479	TIS74	A17	0	0	1	2	AA	GG	GG	CC	TT	CC	TT	CC	CC	AG	GG	TT	TT	00	TT
1480	TIS76	C17	0	0	2	2	AA	GG	GG	GC	00	TC	CC	TC	TT	GG	GG	TT	TT	GG	TG
1481	TIS77	E17	0	0	2	2	GG	AA	AA	GC	TC	CC	TT	TC	TT	GG	AG	TT	TT	CG	TG
1482	TIS78	G17	0	0	2	2	GG	GA	AG	GG	TC	TC	CC	CC	CC	AG	AG	TT	TT	GG	TG
1484	TIS8	O13	0	0	1	2	AG	00	GG	GC	TC	TC	TC	CC	CC	GG	AG	GT	CT	CG	TG
1485	TIS83	O17	0	0	2	2	GG	AA	AG	GG	TT	TC	TC	TC	CC	AA	AG	GT	CT	CG	GG
1486	TIS85	D17	0	0	1	2	AG	GA	AG	GC	TT	CC	TT	CC	CC	GG	GG	GT	CT	CG	GG
1487	TIS9	B13	0	0	2	2	GG	AA	AG	GC	TC	TC	TC	TC	TT	AG	GG	TT	TT	CC	TG
1488	TIS91	H17	0	0	2	2	GG	GA	GG	CC	TC	TC	CC	CC	TC	AG	GG	TT	TT	GG	GG
1489	TIS94	N17	0	0	2	2	AG	GA	AG	GC	TT	CC	TT	CC	TC	AG	AG	GT	CT	CG	TG
1491	TIS96	A18	0	0	1	2	GG	GA	GG	GC	TC	TC	CC	00	CC	AG	GG	GG	CC	CC	GG
1492	TIS97	C18	0	0	1	2	GG	AA	AA	GG	CC	TC	TC	TC	TC	AG	GG	TT	TT	GG	GG
1493	TIS98	E18	0	0	2	2	GG	AA	AA	GC	TC	TC	TC	TT	TC	GG	GG	GT	CT	CC	GG
1494	AGD1	A04	0	0	1	1	GG	GA	00	GC	TC	TC	TC	CC	TT	GG	AG	GT	CT	CG	TT
1496	AGD19	A05	0	0	2	1	GG	AA	AA	00	TT	CC	TC	CC	TT	AG	GG	TT	TT	GG	TG
1497	AGD68	A06	0	0	1	2	AG	GA	00	GC	CC	TT	CC	CC	CC	AG	GG	GG	CC	CC	GG
1498	AGD74	C05	0	0	2	1	GG	AA	00	00	TC	TC	CC	TC	CC	AG	AG	TT	TT	GG	TG
1499	AGD85	B01	0	0	2	1	GG	GA	00	00	TC	TC	00	CC	TC	AG	GG	TT	TT	GG	GG
1500	FAS26	C03	0	0	2	1	GG	GA	00	GC	TC	TC	TC	CC	TC	GG	GG	GT	CT	00	00
1501	FAS27	C06	0	0	2	2	00	GA	00	GC	TC	TC	TC	CC	TC	GG	GG	00	CT	00	TG
1504	FAS31	B06	0	0	1	2	AG	GA	00	GG	TT	CC	TT	CC	CC	GG	GG	TT	TT	GG	GG
1505	MAS10	B02	0	0	2	1	AG	GA	00	GC	CC	TT	CC	CC	TC	AG	GG	00	CT	00	GG
1506	MAS186	C04	0	0	1	1	GG	GA	00	GC	TT	TC	CC	CC	CC	AG	AG	TT	TT	CG	TG
1507	MAS64	B03	0	0	1	1	GG	AA	00	GC	TT	CC	TT	CC	TC	GG	AG	GG	CC	CC	TG
1508	MAS88	A03	0	0	2	1	GG	AA	00	GC	TC	00	TC	CC	TC	AG	AG	GG	CC	CC	TG
1509	MAS9	D02	0	0	2	1	00	GG	00	CC	TT	CC	00	CC	TC	00	GG	TT	TT	CC	GG
1510	AIKC430	C06	0	0	2	1	GG	AA	AG	GC	TC	TC	CC	TC	CC	AA	GG	TT	TT	GG	TG
1511	AIKC513	D04	0	0	1	2	GG	AA	AG	CC	TC	TC	TC	TC	CC	GG	GG	TT	TT	GG	TG
1512	AIKC525	D05	0	0	1	1	AG	GA	00	GG	CC	TC	TC	TC	CC	AG	GG	TT	TT	GG	GG
1513	AIKC530	A06	0	0	1	1	AG	GA	GG	CC	TC	TT	CC	CC	TC	AG	AG	TT	TT	GG	TG
1514	AIKC587	D06	0	0	1	2	AG	GA	AG	CC	CC	TT	CC	CC	TC	GG	GG	GG	CC	CC	GG
1515	AIKC653	C05	0	0	2	2	GG	AA	00	GC	TC	TC	TC	CC	TC	AG	GG	TT	TT	GG	GG
1516	AIKC659	D01	0	0	2	2	AG	GA	GG	GC	TC	TC	CC	CC	CC	GG	AG	GT	CT	CG	TG
1517	BBF124	B02	0	0	2	2	00	GA	AG	GC	TC	CC	TC	TC	TC	AG	GG	GT	CT	GG	TG
1518	BBF147	F01	0	0	1	1	AG	GA	AG	GC	TC	00	CC	CC	TC	GG	GG	GT	CT	CG	GG
1519	BBF151	B06	0	0	2	1	GG	AA	AG	GC	CC	TC	TC	TC	CC	AG	GG	GT	CT	CG	TT
1520	BBF34	A04	0	0	2	1	GG	GA	AG	GG	TC	CC	CC	CC	TT	GG	GG	TT	TT	GG	GG
1521	BBF56	E06	0	0	2	2	00	GA	AG	GC	TC	TC	TC	CC	TC	AG	GG	GT	CT	CG	TG
1522	BBF71	E04	0	0	2	1	GG	AA	AG	GC	TC	CC	TT	CC	TC	AG	GG	TT	TT	GG	GG
1523	FAS10	B05	0	0	2	1	AA	GG	GG	GG	TC	CC	TC	CC	TC	AG	AG	GT	CT	CC	GG
1524	HA446	B04	0	0	2	1	00	GA	GG	CC	TC	CC	00	TC	TC	GG	AG	GT	CT	CG	TG
1525	MAS170	A01	0	0	1	1	GG	AA	AG	GC	TT	CC	00	TC	CC	GG	GG	GT	CT	CG	GG
1526	RBS190	A02	0	0	1	1	GG	GA	AG	GC	TC	TC	TC	CC	TT	GG	GG	GT	TT	CG	GG
1527	VBS118	A05	0	0	2	1	AA	GG	GG	GC	TT	TC	CC	CC	TC	GG	GG	GT	CT	CG	GG
1528	BBF10	M04	0	0	2	1	AG	GA	AG	00	CC	TT	CC	TC	TC	AA	AG	GT	CT	CG	GG
1529	BBF12	L04	0	0	2	2	AG	GA	AG	00	CC	TC	TC	CC	CC	GG	GG	TT	TT	GG	TG
1530	BBF135	G04	0	0	1	2	AG	GG	GG	00	TT	CC	TT	CC	TC	GG	GG	TT	TT	CG	TG
1531	BBF161	I04	0	0	2	2	AG	GG	GG	00	TC	CC	TT	TT	TC	AA	GG	GT	CT	CG	GG
1532	BBF39	J04	0	0	1	1	AG	GA	AG	00	CC	TC	TC	CC	TC	GG	GG	GT	CT	CC	TG
1533	BBF65	H04	0	0	1	2	AG	GA	AG	00	TC	TC	TC	CC	CC	GG	AG	GT	CT	CC	TG
1534	EOK365	M01	0	0	1	1	AA	GG	GG	00	TC	TC	TC	CC	CC	AA	GG	GG	CC	CC	TG
1535	ESPN1	N04	0	0	1	1	GG	GA	AG	00	TT	CC	TT	CC	TC	AG	GG	TT	TT	GG	GG
1536	ESPN100	F07	0	0	1	2	GG	AA	AA	00	TC	TC	CC	CC	TC	AA	GG	GT	CT	CG	TG
1537	ESPN103	J07	0	0	1	1	GG	GA	AG	00	TC	TT	CC	CC	TC	AG	GG	TT	TT	GG	GG
1538	ESPN105	L07	0	0	2	1	GG	AA	AA	00	TC	TC	TC	CC	TC	AG	GG	GG	CC	CC	GG
1539	ESPN107	N07	0	0	2	2	AG	GG	GG	00	TC	TC	TC	CC	CC	AG	GG	GT	CT	CC	TT
1540	ESPN108	P07	0	0	2	1	AG	GG	GG	00	CC	TT	CC	CC	TC	AA	AG	GT	CT	GG	TG
1541	ESPN109	A08	0	0	2	1	GG	AA	AA	00	CC	TT	CC	CC	TC	GG	GG	TT	TT	GG	GG
1542	ESPN111	C08	0	0	2	1	AG	GA	GG	00	TT	CC	TT	CC	TC	GG	GG	TT	TT	GG	GG
1543	ESPN113	E08	0	0	1	1	AA	GG	GG	00	CC	TC	TC	CC	TC	AG	GG	GT	CT	CG	GG
1544	ESPN114	G08	0	0	1	1	AG	GA	AG	00	TT	CC	TT	TC	TT	AG	GG	GT	CT	CG	GG
1545	ESPN115	I08	0	0	1	1	AG	GA	AG	00	TC	TC	TC	TT	CC	GG	AG	TT	TT	GG	00
1546	ESPN116	K08	0	0	1	1	AG	GA	GG	00	TC	TC	TC	TC	TC	GG	AG	TT	TT	GG	TG
1547	ESPN117	M08	0	0	1	1	AG	GA	AG	00	CC	TT	CC	TT	TT	GG	GG	GT	CT	CG	TG
1548	ESPN118	O08	0	0	1	1	AA	GG	GG	00	TT	CC	TT	CC	TC	GG	AG	GT	CT	CG	GG
1549	ESPN119	B08	0	0	1	1	GG	AA	AA	00	CC	TT	CC	CC	TC	AG	GG	GT	CT	CC	GG
1551	ESPN120	D08	0	0	1	1	GG	GA	AG	00	TT	CC	TC	CC	TT	GG	GG	TT	TT	GG	TT
1552	ESPN121	F08	0	0	1	1	AA	GG	GG	00	TT	CC	TC	CC	CC	AG	GG	TT	TT	GG	GG
1553	ESPN122	H08	0	0	1	1	AA	GG	GG	00	TC	TC	TC	TC	CC	GG	GG	GG	CC	CC	TG
1554	ESPN123	J08	0	0	1	1	GG	AA	AA	00	CC	TT	CC	CC	TC	GG	GG	GT	CT	CG	TT
1555	ESPN124	L08	0	0	1	1	AG	GA	AG	00	CC	TC	TC	CC	CC	AG	AG	GT	CT	CG	GG
1556	ESPN125	N08	0	0	1	1	GG	AA	AA	00	TC	TC	CC	CC	TC	AA	GG	TT	TT	GG	GG
1557	ESPN127	P08	0	0	1	1	AG	GA	AG	00	CC	TT	CC	TC	TT	AA	GG	TT	TT	CG	TG
1558	ESPN128	A09	0	0	1	1	AG	GA	GG	00	TT	CC	TT	CC	TC	AG	GG	GT	CT	CG	TG
1559	ESPN129	C09	0	0	1	1	AG	GA	AG	00	TT	CC	TT	TC	TC	AG	GG	GT	CT	CG	TT
1560	ESPN130	E09	0	0	1	1	GG	AA	AA	00	TC	TC	TC	CC	TC	AA	GG	GT	CT	CG	GG
1561	ESPN131	G09	0	0	1	1	GG	AA	AA	00	TT	TT	CC	TC	TT	AG	GG	GT	CT	CG	GG
1562	ESPN135	O09	0	0	2	1	GG	AA	AA	00	CC	TC	TC	TT	TC	00	AG	GT	CT	CC	GG
1563	ESPN137	D10	0	0	2	1	AG	GA	GG	00	TC	TT	CC	CC	TT	AG	GG	GT	CT	CG	TG
1564	ESPN14	P04	0	0	1	1	GG	AA	AA	00	TC	TC	TC	TC	CC	GG	AG	TT	TT	GG	TG
1565	ESPN16	B09	0	0	1	1	AA	GG	GG	00	TC	TC	TC	TC	CC	GG	GG	TT	TT	GG	GG
1566	ESPN174	H10	0	0	1	1	GG	AA	AG	00	TC	TC	TC	CC	TC	00	GG	GT	CT	CG	GG
1567	ESPN175	I10	0	0	2	1	GG	AA	AA	00	TT	TC	TC	CC	CC	AG	GG	GT	CT	CG	GG
1568	ESPN179	J10	0	0	1	1	GG	GG	GG	00	TC	CC	TT	TC	TT	AA	AG	GT	CT	CG	GG
1569	ESPN18	D09	0	0	1	1	AG	GG	GG	00	TC	TC	TC	CC	TC	AA	GG	TT	TT	GG	TG
1570	ESPN183	K10	0	0	2	1	AG	GA	AG	00	CC	TC	TC	TC	TC	GG	AG	TT	TT	GG	GG
1571	ESPN184	L10	0	0	1	1	GG	AA	AG	00	TC	CC	CC	CC	CC	AA	GG	TT	TT	GG	TT
1572	ESPN187	M10	0	0	1	1	AG	GA	GG	00	TT	CC	CC	TC	CC	GG	AG	GT	CT	CG	GG
1573	ESPN188	N10	0	0	2	1	AG	GG	GG	00	TC	CC	TC	CC	TC	AG	AG	GT	CT	CG	GG
1574	ESPN19	F09	0	0	1	1	AG	GA	GG	00	TC	TC	TT	TC	CC	GG	AG	TT	TT	GG	GG
1575	ESPN190	O10	0	0	2	1	GG	AA	AG	00	TC	TT	CC	TC	CC	GG	GG	TT	TT	GG	GG
1576	ESPN193	P10	0	0	1	2	GG	00	AG	00	TC	TC	TC	CC	00	AG	AA	GT	CT	00	TG
1577	ESPN20	H09	0	0	1	1	AG	GA	AG	00	TC	CC	TC	CC	CC	AG	GG	TT	TT	GG	GG
1578	ESPN200	A11	0	0	1	2	GG	AA	AA	00	TC	TC	TC	TC	TC	00	GG	TT	TT	GG	GG
1579	ESPN201	B11	0	0	1	1	AG	GA	AG	00	TC	TT	CC	CC	TC	AG	GG	GT	CT	CG	TG
1580	ESPN206	C11	0	0	1	1	AG	GA	AG	00	CC	TT	CC	TC	CC	AG	GG	TT	TT	CG	TG
1581	ESPN21	A05	0	0	1	1	GG	AA	AG	00	TC	TC	TC	CC	TT	GG	GG	GT	CT	CG	GG
1582	ESPN210	D11	0	0	1	1	GG	GA	AG	00	TT	CC	TC	TC	CC	AA	AG	TT	TT	GG	TT
1583	ESPN215	E11	0	0	1	1	GG	AA	AA	00	TC	TC	TC	TT	CC	AG	GG	TT	TT	GG	TG
1584	ESPN216	F11	0	0	1	1	AG	GA	GG	00	CC	TC	CC	CC	TT	AG	GG	GT	CT	CG	GG
1585	ESPN218	G11	0	0	2	1	AG	GA	GG	00	TT	CC	CC	CC	TC	AG	GG	TT	TT	GG	TG
1586	ESPN22	C05	0	0	1	1	GG	GA	AG	00	TT	TT	CC	CC	TT	AG	AG	GT	CT	CG	TG
1587	ESPN226	H11	0	0	1	1	AG	GG	GG	00	TC	TC	CC	TC	CC	GG	GG	TT	TT	GG	GG
1588	ESPN231	I11	0	0	2	1	GG	GA	AG	00	CC	TC	TC	CC	CC	AG	GG	TT	TT	GG	GG
1589	ESPN233	J11	0	0	1	1	AA	GG	GG	00	CC	00	CC	CC	TT	GG	GG	TT	TT	GG	GG
1590	ESPN234	K11	0	0	1	1	GG	GA	AG	00	TT	CC	TC	CC	TC	GG	GG	TT	TT	GG	TG
1591	ESPN235	L11	0	0	1	2	GG	GA	AG	00	TT	CC	TT	CC	TC	AG	GG	GT	CT	CG	TG
1592	ESPN24	E05	0	0	1	1	AG	GA	AG	00	TC	TC	TC	CC	CC	AG	AG	TT	TT	GG	GG
1593	ESPN26	G05	0	0	1	1	AA	GG	GG	00	TC	TC	TC	CC	TC	00	GG	TT	TT	GG	TG
1594	ESPN260	M11	0	0	1	2	GG	AA	AG	00	TC	TC	TC	CC	CC	GG	AG	GT	CT	CG	TT
1595	ESPN263	N11	0	0	2	1	GG	GA	GG	00	TT	CC	TT	CC	TT	AG	GG	TT	TT	GG	GG
1596	ESPN27	I05	0	0	2	2	AG	GG	GG	00	CC	TT	CC	TC	TT	GG	GG	GT	CT	CG	GG
1597	ESPN275	O11	0	0	1	1	GG	AA	AA	00	TC	TC	TC	CC	CC	AG	GG	GT	CT	CG	GG
1598	ESPN32	K05	0	0	2	1	GG	AA	AA	00	TT	TC	CC	TC	TC	AA	GG	GT	CT	CC	TG
1599	ESPN33	M05	0	0	2	1	GG	AA	AG	00	CC	TT	CC	CC	TC	AG	AG	GT	CT	CG	TG
1600	ESPN39	B05	0	0	1	1	AG	GG	GG	00	CC	TC	CC	CC	CC	GG	GG	TT	TT	GG	TG
1601	ESPN40	D05	0	0	1	1	GG	AA	AA	00	TC	TC	TC	CC	TC	AG	GG	TT	TT	GG	GG
1602	ESPN41	F05	0	0	1	1	AG	GA	AG	00	TT	CC	TC	CC	TC	AG	GG	TT	TT	CG	GG
1603	ESPN44	H05	0	0	2	1	GG	GA	00	00	TT	CC	TT	TC	TC	GG	GG	TT	TT	GG	00
1604	ESPN49	J05	0	0	1	1	AG	GG	GG	00	TC	CC	TT	TC	TT	GG	GG	TT	TT	GG	TG
1605	ESPN51	L05	0	0	1	2	GG	AA	AA	00	TT	CC	TT	CC	TC	AG	AG	TT	TT	GG	GG
1606	ESPN53	N05	0	0	2	1	GG	GA	AG	00	CC	TT	CC	CC	TC	AA	GG	GT	CT	CG	GG
1607	ESPN54	P05	0	0	2	1	AG	GA	AG	00	TT	CC	TT	TC	TT	AA	GG	TT	TT	GG	GG
1608	ESPN56	A06	0	0	2	1	GG	GA	AG	00	TT	CC	TC	TC	TC	AG	GG	TT	TT	GG	00
1609	ESPN57	C06	0	0	2	1	GG	AA	AA	00	CC	TC	TC	CC	TC	AG	GG	TT	TT	GG	GG
1610	ESPN58	E06	0	0	2	2	AG	GA	AG	00	CC	TT	CC	TC	TC	AG	GG	TT	TT	GG	GG
1611	ESPN59	G06	0	0	1	2	AG	GA	AG	00	TT	CC	TT	CC	TT	AG	GG	GG	CC	CC	TG
1612	ESPN60	I06	0	0	1	1	GG	AA	AG	00	CC	TT	CC	CC	TC	AG	AG	TT	TT	GG	GG
1613	ESPN63	K06	0	0	1	1	GG	AA	AA	00	TC	TC	TC	TC	CC	GG	AG	GT	CT	CC	TG
1614	ESPN64	M06	0	0	1	1	AG	GA	GG	00	TC	TC	TC	TC	CC	GG	GG	TT	TT	CG	TT
1615	ESPN65	O06	0	0	1	1	GG	GA	AG	00	TT	CC	TC	CC	TC	AA	AG	TT	TT	GG	TG
1616	ESPN66	B06	0	0	1	1	GG	AA	AA	00	TT	TC	CC	TC	TC	00	AG	TT	TT	GG	GG
1617	ESPN67	D06	0	0	1	1	AG	GA	GG	00	CC	TT	CC	TC	TC	GG	AA	GT	CT	CG	GG
1618	ESPN68	F06	0	0	1	1	AG	GG	GG	00	TT	CC	TT	CC	TT	AG	GG	GT	CT	CG	TG
1619	ESPN69	H06	0	0	1	1	GG	AA	AA	00	TT	CC	TT	TC	CC	GG	GG	GT	CT	CG	TG
1620	ESPN70	J06	0	0	1	1	GG	AA	AG	00	TC	TC	TC	TC	CC	GG	GG	GT	CT	CG	00
1621	ESPN71	L06	0	0	2	2	AG	GA	AG	00	TC	TC	TC	TC	CC	AG	AG	TT	TT	GG	00
1622	ESPN72	N06	0	0	2	1	AG	GA	AG	00	TC	TC	TC	CC	CC	GG	GG	GT	CT	CG	GG
1623	ESPN73	P06	0	0	2	1	GG	GA	AG	00	TC	TC	TC	TC	TC	GG	GG	TT	TT	GG	TG
1624	ESPN75	A07	0	0	2	1	AA	GG	GG	00	CC	CC	TT	CC	TT	GG	GG	TT	TT	CG	GG
1625	ESPN76	C07	0	0	2	1	GG	AA	AA	00	TT	CC	TC	CC	CC	AG	GG	TT	TT	CC	GG
1626	ESPN77	E07	0	0	1	1	GG	GA	AG	00	CC	TT	CC	CC	TC	AA	GG	GT	CT	CC	TG
1627	ESPN78	G07	0	0	1	1	AA	GG	GG	00	TC	CC	TC	TC	TC	GG	GG	TT	TT	GG	GG
1628	ESPN79	I07	0	0	1	1	AG	GA	AG	00	TC	CC	TC	CC	TT	AG	GG	GT	CT	CG	GG
1629	ESPN80	K07	0	0	1	1	GG	GA	GG	00	TC	TC	TC	CC	TC	AG	AG	TT	TT	GG	GG
1630	ESPN81	M07	0	0	2	1	GG	GA	AG	00	CC	TC	TC	CC	TC	AG	GG	GT	CT	CG	GG
1631	ESPN82	O07	0	0	1	1	AG	GA	AG	00	TT	CC	TT	CC	CC	AG	GG	TT	TT	GG	GG
1632	ESPN83	J09	0	0	1	1	GG	AA	AG	00	CC	TT	CC	CC	TC	AG	GG	TT	TT	GG	GG
1633	ESPN84	L09	0	0	2	1	AG	GA	AG	00	TT	CC	TT	TC	CC	AG	GG	GT	CT	GG	GG
1634	ESPN85	N09	0	0	2	2	AG	GA	AG	00	TC	TC	TC	TT	CC	GG	GG	TT	TT	GG	GG
1635	ESPN87	P09	0	0	2	2	AG	GA	AG	00	CC	TT	CC	TT	TC	GG	GG	GT	CT	CC	TT
1636	ESPN89	A10	0	0	1	1	AG	GA	AG	00	TT	CC	TT	CC	TC	GG	GG	TT	TT	GG	GG
1637	ESPN90	B10	0	0	2	1	AG	GA	GG	00	CC	TT	CC	CC	CC	AA	GG	GT	CT	GG	GG
1638	ESPN92	C10	0	0	2	1	AG	GG	GG	00	TT	TC	TC	CC	TC	GG	GG	TT	TT	GG	GG
1639	ESPN93	E10	0	0	1	1	GG	AA	AG	00	TC	TC	TC	TC	TC	AG	GG	TT	TT	GG	GG
1640	ESPN95	F10	0	0	1	1	AG	GA	AG	00	TC	TC	TC	CC	TC	GG	GG	TT	TT	GG	GG
1641	ESPN96	G10	0	0	1	1	GG	AA	GG	00	TC	TC	CC	CC	TC	AG	GG	TT	TT	GG	GG
1642	ESPN98	B07	0	0	1	1	GG	AA	AG	00	CC	TC	CC	CC	TC	AA	GG	TT	TT	GG	TT
1643	ESPN99	D07	0	0	1	1	GG	AA	AA	00	TT	CC	TC	TC	CC	GG	GG	GT	CT	CC	GG
1644	FAS186	A04	0	0	2	1	AG	GA	AG	00	TC	TC	TT	TC	TC	AA	GG	TT	TT	GG	TT
1645	FAS193	P03	0	0	2	1	GG	AA	GG	00	CC	TC	TC	CC	TC	AG	GG	GT	CT	CG	TT
1646	FAS196	F04	0	0	2	1	AG	GA	AG	00	TT	CC	CC	TC	TC	GG	GG	GT	CT	CC	GG
1647	FAS206	E03	0	0	2	1	GG	AA	AA	00	TC	TC	TC	CC	TC	GG	GG	GT	CT	GG	GG
1648	HA315	D18	0	0	2	1	GG	AA	AA	00	CC	TC	TC	TC	CC	GG	AG	TT	TT	GG	GG
1649	HA321	E18	0	0	2	1	GG	AA	AG	00	TC	TT	CC	CC	TC	GG	GG	TT	TT	CC	TG
1650	HA334	F18	0	0	2	1	GG	AA	AA	00	TC	TC	TC	CC	CC	AA	GG	TT	TT	CG	GG
1651	HA349	G18	0	0	2	1	GG	GA	AG	00	TC	TC	TC	TC	TC	AG	GG	TT	TT	GG	TG
1652	HA353	H18	0	0	2	1	GG	GA	AG	00	TC	TC	TC	CC	CC	AG	GG	TT	TT	GG	TG
1653	HA585	I18	0	0	2	1	GG	AA	AA	00	TC	TC	TC	TC	TT	AA	AG	TT	TT	GG	TG
1654	HA587	J18	0	0	2	1	GG	AA	AA	00	TC	TC	TC	CC	TC	GG	AG	GT	CT	CG	GG
1655	HA588	K18	0	0	2	1	AG	GA	GG	00	CC	TT	CC	CC	TC	GG	GG	TT	TT	GG	TT
1656	HA598	L18	0	0	2	1	GG	AA	AA	00	TT	CC	TT	CC	TC	GG	GG	TT	TT	GG	GG
1657	HA603	M18	0	0	2	1	GG	GA	AG	00	TT	CC	TT	TC	TT	GG	GG	TT	TT	GG	GG
1658	HA614	N18	0	0	2	1	GG	GG	GG	00	TC	TC	TC	TC	TC	AG	GG	TT	TT	GG	GG
1659	HA618	O18	0	0	2	1	GG	AA	AA	00	CC	TT	CC	TC	TC	00	GG	GT	CT	CG	TT
1660	HA649	A19	0	0	2	1	AG	GA	AG	00	TT	CC	TT	CC	TC	GG	GG	TT	TT	GG	TT
1661	HA692	K19	0	0	2	1	AG	GA	AG	00	TT	CC	TC	CC	TT	AA	GG	GT	CT	CG	TG
1662	HA701	M19	0	0	2	1	AA	GG	GG	00	TC	CC	TC	CC	CC	AG	GG	TT	TT	GG	GG
1663	HA720	O19	0	0	2	1	AA	GG	GG	00	TC	TC	TC	TC	CC	AG	GG	TT	TT	CG	TG
1664	HA721	B19	0	0	2	1	AG	GG	GG	00	TC	CC	TT	TC	TC	AG	GG	TT	TT	CG	GG
1665	HTG39	G02	0	0	2	1	AG	GA	GG	00	CC	TT	CC	CC	TT	GG	AA	GT	CT	CG	TG
1666	KC12	C01	0	0	2	1	GG	AA	AG	00	00	CC	TC	CC	TC	GG	GG	00	CT	00	GG
1667	KC16	D01	0	0	2	2	AG	GA	AG	00	TC	CC	TC	CC	CC	AG	GG	TT	TT	CG	TG
1668	KC18	E01	0	0	2	1	AG	GA	GG	00	TC	TC	TC	CC	TT	AA	GG	GG	CC	CC	GG
1669	KC23	F01	0	0	1	2	GG	AA	AA	00	CC	TC	TC	CC	CC	AA	AG	TT	TT	GG	GG
1670	KC3	B01	0	0	1	1	AG	GA	GG	00	TC	TC	TT	CC	TC	GG	GG	TT	TT	GG	GG
1671	KC63	G01	0	0	2	1	AG	GA	GG	00	CC	TC	TC	CC	TT	AG	AG	TT	TT	GG	TG
1672	KC64	H01	0	0	2	1	AG	GA	GG	00	TC	TC	TC	TC	TC	AG	GG	GT	CT	CG	TG
1673	KC74	I01	0	0	2	1	GG	AA	AG	00	TC	TC	TC	CC	TC	AG	GG	GT	CT	CG	GG
1674	KC82	J01	0	0	1	1	AA	GG	GG	00	TC	CC	TT	CC	TC	00	AG	GT	CT	CG	TG
1675	KC84	K01	0	0	1	1	AG	GA	AG	00	CC	CC	TT	CC	CC	GG	GG	TT	TT	GG	GG
1676	KC90	L01	0	0	2	1	AA	GG	GG	00	CC	TC	TC	TC	TC	AG	AG	GT	CT	CG	TG
1677	MAS12	J02	0	0	2	1	GG	AA	AA	00	TT	CC	TT	CC	CC	AG	GG	GT	CT	CG	TT
1678	MAS43	I02	0	0	2	1	GG	AA	AG	00	TC	TC	TC	CC	CC	GG	GG	GT	CT	CG	GG
1679	NP23	O02	0	0	1	1	GG	GA	AG	00	TC	CC	TC	CC	TC	AG	GG	TT	TT	CG	TG
1680	RBS31	H02	0	0	1	1	GG	AA	AA	00	TC	TC	TC	CC	CC	GG	GG	GT	CT	CG	GG
1681	RBS45	M03	0	0	2	1	AG	GA	AG	00	TC	CC	TC	CC	CC	GG	GG	GT	CT	CG	TG
1682	RBS57	D04	0	0	1	1	GG	AA	AA	00	TC	CC	TC	CC	TC	GG	GG	GT	CT	CG	TG
1683	RBS67	D02	0	0	1	1	GG	AA	AG	00	TC	CC	TC	CC	TT	GG	GG	TT	TT	GG	TG
1684	RBS78	G03	0	0	2	1	AA	GG	GG	00	TT	CC	TC	TC	TC	GG	GG	TT	TT	GG	GG
1685	RBS83	P02	0	0	1	1	AG	GA	AG	00	TC	TT	CC	CC	CC	AG	AG	TT	TT	GG	GG
1686	RBS88	C02	0	0	1	2	AA	GG	GG	00	TC	CC	CC	TT	CC	GG	GG	TT	TT	CG	GG
1687	RBS9	L03	0	0	1	1	GG	GA	AG	00	TT	CC	TT	TC	TT	GG	GG	TT	TT	GG	TG
1688	RSS127	F24	0	0	2	1	AG	GA	AG	00	TT	TC	TC	TC	CC	AG	GG	TT	TT	GG	TT
1689	RSS149	G24	0	0	2	1	AG	GA	AG	00	CC	TT	CC	CC	TC	AG	GG	TT	TT	CG	TG
1690	RSS157	H24	0	0	2	1	GG	GA	AG	00	TC	TC	CC	CC	TC	AG	GG	GT	CT	CG	TG
1691	RSS160	J24	0	0	2	2	GG	AA	AA	00	CC	TC	TC	CC	TC	AG	GG	TT	TT	GG	GG
1692	RSS164	I24	0	0	2	2	GG	GA	AG	00	TC	TC	CC	CC	CC	AG	GG	GG	CC	CC	TG
1693	RSS200	K24	0	0	2	2	AA	GG	GG	00	TT	CC	TT	TT	TC	AA	GG	GT	CT	CG	GG
1694	RSS202	L24	0	0	2	2	AG	GA	00	00	CC	TT	CC	TC	CC	AA	GG	TT	TT	GG	TG
1695	RSS204	M24	0	0	1	2	AG	GA	AG	00	CC	TC	CC	CC	TC	GG	GG	TT	TT	GG	GG
1696	RSS214	O24	0	0	1	2	GG	AA	AA	00	CC	TC	TC	CC	TT	AG	AA	GT	CT	CG	TG
1697	RSS216	N24	0	0	1	2	AG	GA	AG	00	TT	TC	TC	TC	TT	AA	GG	TT	TT	GG	TG
1698	RSS22	A24	0	0	2	1	GG	GA	AG	00	TC	TC	TC	TC	TC	GG	AG	TT	TT	GG	GG
1699	RSS317	A22	0	0	2	1	AG	GA	GG	00	CC	TT	CC	CC	TC	GG	GG	TT	TT	GG	TG
1700	RSS328	C22	0	0	1	1	AA	GG	GG	00	TC	CC	TT	TT	TC	GG	GG	TT	TT	CG	GG
1701	RSS329	E22	0	0	1	1	AG	GA	AG	00	CC	TT	CC	TC	TC	AG	AG	TT	TT	GG	GG
1702	RSS336	I22	0	0	1	2	GG	AA	AA	00	TT	CC	TT	CC	CC	AG	GG	TT	TT	GG	TG
1703	RSS364	K22	0	0	2	1	AG	GA	AG	00	CC	TC	TC	TT	TC	AG	GG	GT	CT	CG	GG
1704	RSS386	M22	0	0	2	1	AG	GA	AG	00	CC	TT	CC	CC	CC	GG	GG	GT	CT	CG	TG
1705	RSS487	O22	0	0	2	2	AG	GG	GG	00	CC	TC	CC	TC	TC	GG	GG	GT	CT	CG	TG
1706	RSS490	B22	0	0	2	1	AA	GG	GG	00	TC	CC	TC	CC	TT	AG	GG	TT	TT	CG	GG
1707	RSS491	D22	0	0	2	1	GG	GG	GG	00	TT	CC	TT	CC	TC	AA	GG	GT	CT	CG	TT
1708	RSS517	H22	0	0	1	1	GG	AA	AA	00	TC	TC	CC	TC	TC	AA	GG	GG	CC	CC	GG
1709	RSS76	B24	0	0	2	2	GG	AA	AA	00	TC	TC	TC	CC	TC	AG	GG	TT	TT	GG	TG
1710	RSS88	D24	0	0	1	1	AG	GG	GG	00	00	TC	CC	CC	TT	AG	GG	GT	CT	00	TG
1711	RSS90	E24	0	0	1	1	AG	GA	AG	00	TC	TC	CC	TC	TT	GG	GG	GT	CT	CG	TG
1712	SPS121	H12	0	0	1	1	AG	GA	AG	00	CC	TT	CC	CC	TC	GG	AG	TT	TT	GG	TG
1713	SPS124	I12	0	0	1	1	GG	AA	AG	00	TT	CC	TT	TC	TT	AG	GG	TT	TT	GG	GG
1714	SPS125	J12	0	0	1	2	AG	GA	AG	00	TC	TC	TT	TC	CC	GG	GG	TT	TT	GG	TG
1715	SPS151	A13	0	0	1	1	AG	GG	GG	00	TC	TC	TC	TT	TC	GG	GG	TT	TT	GG	GG
1716	SPS156	C13	0	0	2	1	GG	AA	AA	00	CC	TT	CC	CC	TC	AG	GG	GG	CC	CC	GG
1717	SPS157	E13	0	0	1	1	AA	GG	GG	00	TC	TC	TC	CC	TC	AG	GG	TT	TT	GG	GG
1718	SPS158	G13	0	0	1	1	GG	GA	AG	00	TC	TC	CC	CC	TC	AA	GG	TT	TT	GG	TG
1719	SPS159	I13	0	0	1	1	AG	GA	GG	00	TT	CC	TT	CC	TT	AG	GG	TT	TT	GG	GG
1720	SPS160	K13	0	0	1	1	AG	GA	AG	00	TT	CC	TT	CC	TC	GG	GG	TT	TT	GG	GG
1721	SPS161	M13	0	0	1	1	GG	AA	AA	00	CC	TC	TC	TC	TC	GG	GG	TT	TT	GG	TT
1722	SPS162	O13	0	0	1	1	AG	GA	AG	00	TC	CC	TT	CC	TC	AA	GG	GT	CT	CG	TG
1723	SPS164	D13	0	0	2	2	GG	AA	GG	00	TT	CC	TC	CC	CC	AA	GG	GG	CC	CC	TT
1724	SPS165	F13	0	0	2	1	GG	AA	AG	00	TT	CC	TT	TC	TT	GG	GG	TT	TT	GG	TG
1725	SPS166	H13	0	0	2	1	AG	GA	AG	00	TC	CC	TC	TC	TC	AG	GG	TT	TT	GG	GG
1726	SPS167	J13	0	0	2	1	GG	AA	AA	00	TT	TC	TC	CC	TC	GG	GG	TT	TT	CG	GG
1727	SPS168	L13	0	0	2	2	GG	GA	AG	00	CC	TT	CC	TC	TC	GG	AG	TT	TT	GG	GG
1728	SPS169	N13	0	0	2	1	GG	GA	GG	00	TC	CC	TT	CC	TC	AG	GG	TT	TT	GG	GG
1729	SPS170	P13	0	0	2	1	GG	AA	AG	00	TC	TC	TC	CC	TC	GG	AA	GT	CT	CC	TT
1730	SPS172	D16	0	0	2	1	AG	GA	AG	00	TC	CC	TT	CC	CC	00	GG	GT	CT	CG	TG
1731	SPS175	A17	0	0	1	2	GG	AA	AA	00	TC	TT	CC	TC	CC	AG	AG	TT	TT	CG	GG
1732	SPS176	D17	0	0	1	1	GG	GG	GG	00	TC	CC	TT	TC	TC	AG	GG	TT	TT	GG	GG
1733	SPS177	A18	0	0	2	1	GG	AA	AA	00	TC	CC	TT	CC	TC	AG	GG	TT	TT	GG	GG
1734	SPS178	B18	0	0	2	1	AA	GG	GG	00	TT	CC	TC	CC	TC	GG	GG	TT	TT	GG	GG
1735	SPS179	C18	0	0	1	1	GG	GA	AG	00	TT	TC	TC	CC	TC	GG	AA	GT	CT	CG	GG
1737	SPS181	C14	0	0	1	1	AG	GA	AG	00	TT	CC	TC	CC	CC	AG	GG	GT	CT	CC	TG
1738	SPS182	E14	0	0	1	1	GG	AA	AG	00	TT	CC	TT	TT	TC	00	GG	GT	CT	CG	GG
1739	SPS183	G14	0	0	1	1	AG	GA	GG	00	TC	TC	TC	TC	TT	AA	GG	GT	CT	CG	GG
1740	SPS184	I14	0	0	1	2	GG	AA	AA	00	TC	TT	CC	CC	TT	GG	AG	TT	TT	CG	GG
1741	SPS185	K14	0	0	1	1	GG	GA	AG	00	TC	TC	CC	TC	TC	GG	AG	TT	TT	CG	GG
1742	SPS186	M14	0	0	1	1	AG	GA	AG	00	TC	TC	TC	CC	TC	AG	GG	TT	TT	CG	GG
1743	SPS189	O14	0	0	1	1	AG	GA	AG	00	CC	TC	TC	CC	CC	AG	AG	TT	TT	CG	GG
1744	SPS191	C17	0	0	1	1	GG	AA	AA	00	TC	TC	TC	TC	TC	AG	GG	GG	CC	CC	TT
1745	SPS192	E17	0	0	1	1	AG	GA	GG	00	TT	TC	TC	CC	CC	AG	AG	GT	CT	CC	GG
1746	SPS193	G17	0	0	2	1	GG	GA	AG	00	TC	TC	TC	TC	CC	GG	AG	GT	CT	CG	TT
1747	SPS194	I17	0	0	2	1	GG	AA	AA	00	TT	CC	TT	CC	TC	GG	AG	TT	TT	CG	GG
1748	SPS195	O17	0	0	2	1	AA	GG	GG	00	TC	TC	TC	TC	TC	GG	GG	TT	TT	GG	TT
1749	SPS197	M17	0	0	2	1	GG	AA	AA	00	TC	TC	TC	TT	TC	AG	AA	GT	CT	CG	GG
1750	SPS199	B17	0	0	2	1	AG	GA	GG	00	TT	CC	TT	CC	TC	AA	GG	TT	TT	GG	TG
1751	SPS20	P17	0	0	1	1	AG	GA	AG	00	TC	CC	TT	CC	CC	AA	GG	GG	CC	CC	TG
1752	SPS201	F17	0	0	1	1	AG	GA	AG	00	TT	TC	CC	TC	TC	AA	AG	TT	TT	GG	GG
1753	SPS202	H17	0	0	1	2	GG	GA	AG	00	TC	TC	TC	CC	CC	AG	AG	TT	TT	GG	TG
1754	SPS203	J17	0	0	2	1	AG	GA	AG	00	TC	TC	TC	CC	TC	AG	GG	GT	CT	CG	TG
1755	SPS204	L17	0	0	2	2	AG	GA	AG	00	TC	TC	CC	CC	TC	GG	GG	GT	CT	CG	TG
1756	SPS205	N17	0	0	2	2	AG	GA	AG	00	CC	TC	TC	CC	CC	GG	GG	TT	TT	GG	TG
1757	SPS207	B16	0	0	1	1	AG	GA	AG	00	TC	TC	CC	TC	TC	GG	GG	TT	TT	CG	GG
1758	SPS210	F16	0	0	1	2	AG	GA	AG	00	TT	CC	TC	TC	TC	AA	GG	TT	TT	GG	GG
1759	SPS211	H16	0	0	1	2	AG	GA	AG	00	TT	TC	TC	CC	TC	AG	GG	GT	CT	CG	GG
1760	SPS213	L16	0	0	1	2	AA	GG	GG	00	TC	TC	TC	CC	TC	AA	GG	TT	TT	GG	TG
1761	SPS214	N16	0	0	1	1	AG	GA	GG	00	CC	TT	CC	CC	TC	AA	GG	TT	TT	GG	GG
1762	SPS215	P16	0	0	1	1	AA	GG	GG	00	TT	CC	TC	CC	TC	00	GG	GT	CT	CG	GG
1764	SPS217	D14	0	0	1	1	GG	GG	GG	00	TT	CC	TC	CC	CC	GG	AG	TT	TT	CG	TT
1765	SPS219	F14	0	0	1	1	GG	GA	AG	00	TT	CC	TC	CC	TC	AG	GG	TT	TT	GG	GG
1766	SPS220	H14	0	0	1	1	GG	GG	GG	00	TT	CC	TC	TC	CC	AA	GG	TT	TT	CG	TT
1767	SPS221	J14	0	0	1	1	GG	AA	AA	00	TT	CC	TT	CC	TC	GG	AG	TT	TT	GG	GG
1768	SPS222	L14	0	0	2	1	GG	AA	AA	00	TT	CC	TT	TC	CC	AG	GG	GT	CT	CC	GG
1769	SPS223	N14	0	0	1	1	GG	AA	AG	00	TT	CC	TT	CC	CC	AG	AG	GG	CC	CC	GG
1770	SPS224	P14	0	0	1	1	GG	AA	AA	00	CC	TT	CC	TC	TC	GG	GG	GT	CT	CG	GG
1771	SPS225	A15	0	0	1	1	GG	GA	AG	00	CC	TT	CC	TC	CC	AG	AA	TT	TT	GG	GG
1772	SPS226	C15	0	0	1	1	GG	AA	AA	00	CC	TC	TC	TC	TC	GG	AG	GT	CT	CG	GG
1773	SPS227	E15	0	0	1	1	GG	AA	AA	00	CC	TC	TC	TC	TT	GG	GG	GT	CT	CG	GG
1774	SPS228	G15	0	0	2	2	AG	GG	GG	00	TT	CC	TT	CC	TC	AG	GG	TT	TT	CG	TT
1775	SPS229	I15	0	0	2	1	AG	GA	AG	00	TT	CC	TT	TC	TT	GG	AG	GT	CT	CG	GG
1776	SPS230	K15	0	0	2	1	AA	GG	GG	00	TC	TC	TC	CC	TC	00	GG	GT	CT	CG	TG
1777	SPS231	M15	0	0	2	2	AG	GA	AG	00	TT	CC	TT	TC	TC	AG	GG	TT	TT	GG	GG
1778	SPS232	O15	0	0	2	1	AG	GG	GG	00	CC	TT	CC	CC	TC	AG	GG	TT	TT	GG	TG
1779	SPS233	B15	0	0	1	2	AG	GA	AG	00	CC	TC	CC	CC	TT	GG	GG	TT	TT	CG	GG
1780	SPS234	D15	0	0	1	1	GG	AA	AG	00	CC	TT	CC	CC	TC	AA	AA	TT	TT	GG	TT
1781	SPS235	F15	0	0	1	1	GG	AA	AA	00	TC	TC	TC	TC	TC	AG	AG	TT	TT	CC	GG
1782	SPS236	H15	0	0	2	1	GG	AA	AG	00	TC	TC	TC	CC	CC	GG	GG	GT	CT	CC	GG
1783	SPS237	J15	0	0	2	1	AG	GG	GG	00	TC	TC	TC	CC	TC	GG	AG	TT	TT	GG	GG
1784	SPS238	L15	0	0	2	1	GG	AA	AG	00	TT	TC	TC	CC	TC	GG	AG	GT	CT	CG	GG
1785	SPS239	N15	0	0	2	2	GG	AA	AA	00	TC	CC	TC	TC	TT	AG	GG	GT	CT	CG	GG
1786	SPS240	P15	0	0	1	1	GG	AA	AA	00	TT	CC	TT	TC	00	GG	GG	TT	TT	GG	TG
1787	SPS241	A16	0	0	1	2	GG	GG	GG	00	TC	TC	TC	TC	TC	GG	AG	GG	CC	CC	TG
1788	SPS242	C16	0	0	1	1	GG	AA	AA	00	TT	CC	TT	CC	CC	AA	GG	TT	TT	GG	GG
1789	SPS243	E16	0	0	1	2	AG	GA	AG	00	TC	TC	TC	CC	TC	AG	GG	TT	TT	GG	GG
1790	SPS244	G16	0	0	2	1	AG	GA	AG	00	TT	TT	CC	CC	TC	AA	GG	TT	TT	GG	GG
1791	SPS245	I16	0	0	2	2	GG	AA	AG	00	CC	TC	TC	CC	TT	AA	GG	TT	TT	GG	TT
1792	SPS246	K16	0	0	2	1	GG	AA	AG	00	TC	TT	CC	CC	TC	00	GG	GT	CT	CG	GG
1793	SPS248	M16	0	0	1	1	GG	AA	AA	00	TT	CC	TT	TC	TC	AA	GG	TT	TT	GG	GG
1794	SPS249	O16	0	0	2	1	AA	GG	GG	00	TC	TC	CC	CC	TC	AA	AG	TT	TT	GG	TG
1795	SPS29	P11	0	0	1	1	AG	GA	AG	00	TC	TC	TC	CC	CC	AG	GG	GT	CT	CC	TG
1796	SPS40	A12	0	0	1	2	GG	GA	GG	00	CC	TC	CC	CC	TC	GG	AG	TT	TT	GG	GG
1797	SPS41	B12	0	0	1	1	GG	AA	AG	00	TC	CC	TT	TC	TT	GG	AG	GT	CT	CC	TG
1798	SPS57	C12	0	0	1	1	GG	GA	AG	00	TC	TC	TC	TC	TC	AG	GG	TT	TT	GG	GG
1799	SPS67	D12	0	0	2	1	AG	GA	AG	00	TT	CC	CC	TC	TC	AG	GG	TT	TT	GG	GG
1800	SPS70	E12	0	0	1	1	AG	GA	AG	00	TC	TC	TC	TC	TC	AG	GG	TT	TT	GG	TG
1801	SPS75	F12	0	0	2	2	AG	GA	AG	00	TT	CC	CC	TC	TC	00	GG	TT	TT	GG	GG
1802	SPS77	G12	0	0	2	2	AG	GA	AG	00	TT	CC	TC	CC	CC	00	GG	GT	CT	CG	GG
1803	SVI139	K02	0	0	2	2	GG	AA	AA	00	TC	TC	TC	TC	TC	AG	GG	GG	CC	CC	TG
1805	SVI151	I23	0	0	2	2	AG	GA	AG	00	CC	TC	TC	CC	CC	AG	GG	TT	TT	CG	GG
1806	SVI16	P22	0	0	2	1	AG	GG	GG	00	CC	TC	CC	TC	TC	AA	GG	TT	TT	GG	GG
1807	SVI202	B23	0	0	1	1	AG	GA	AG	00	TC	CC	TT	CC	TC	GG	GG	TT	TT	GG	GG
1808	SVI224	M23	0	0	2	2	AG	GA	AG	00	TC	TC	TC	TC	TT	AG	GG	TT	TT	CG	GG
1809	SVI251	L02	0	0	2	1	AA	GG	GG	00	TC	TC	CC	CC	TC	AG	GG	TT	TT	CG	GG
1810	SVI258	J23	0	0	2	2	GG	AA	AG	00	CC	TC	TC	CC	TC	AA	GG	TT	TT	CG	TG
1811	SVI260	K23	0	0	2	2	GG	GA	GG	00	TC	CC	TC	CC	TC	AA	GG	GT	CT	CG	TG
1812	SVI273	D23	0	0	2	1	GG	AA	GG	00	TT	TC	TC	CC	CC	GG	GG	TT	TT	GG	GG
1813	SVI303	J03	0	0	2	1	AG	GA	GG	00	TC	TC	TC	CC	TC	AA	GG	GT	CT	CG	GG
1814	SVI306	E04	0	0	2	1	GG	GA	GG	00	TC	TC	CC	CC	CC	GG	GG	TT	TT	CG	GG
1815	SVI312	I03	0	0	2	1	GG	AA	GG	00	TT	TC	TC	CC	TT	GG	GG	GT	CT	CG	GG
1816	SVI316	N03	0	0	2	2	GG	GA	AG	00	CC	TC	TC	TC	TC	AG	GG	GG	CC	CC	GG
1817	SVI320	D03	0	0	2	1	AG	GG	GG	00	CC	TT	CC	CC	TC	GG	GG	GT	CT	CG	TG
1818	SVI416	E02	0	0	2	1	AG	GA	AG	00	CC	TT	CC	TC	CC	AG	GG	TT	TT	GG	GG
1819	SVI451	H03	0	0	2	2	GG	GA	00	00	TC	CC	TT	TC	TC	00	GG	TT	TT	CG	GG
1820	SVI499	N23	0	0	2	1	GG	GA	AG	00	CC	TC	TC	CC	CC	AA	GG	TT	TT	CG	GG
1821	SVI502	B03	0	0	2	2	GG	AA	AG	00	TC	TC	TC	CC	CC	AG	AG	GT	CT	CG	GG
1822	SVI517	P23	0	0	2	2	GG	GA	AG	00	TT	CC	TC	TC	TC	GG	GG	TT	TT	GG	GG
1823	SVI520	H23	0	0	2	1	GG	AA	AG	00	TC	CC	TC	TC	CC	AG	GG	TT	TT	GG	TG
1824	SVI522	B02	0	0	2	2	GG	AA	AA	00	CC	CC	TT	CC	TC	AG	GG	TT	TT	GG	GG
1825	SVI67	A23	0	0	2	1	GG	AA	AA	00	TC	CC	TC	CC	TC	GG	GG	GT	CT	CG	TT
1826	SVI7	J22	0	0	2	1	GG	AA	AA	00	TT	TC	TC	TC	TC	AG	GG	TT	TT	CG	TG
1827	SVI73	C23	0	0	2	1	AG	GA	AG	00	TC	TT	CC	CC	CC	GG	GG	TT	TT	GG	GG
1828	SVI75	G23	0	0	2	2	GG	GA	AG	00	CC	TT	CC	TC	TC	AG	GG	TT	TT	GG	GG
1829	SVI9	L22	0	0	2	2	GG	GA	AG	00	TC	TC	TC	TC	CC	GG	GG	TT	TT	GG	TG
1830	TIS104	D19	0	0	1	2	AG	GA	GG	00	CC	TT	CC	CC	TC	GG	GG	GT	CT	CG	GG
1831	TIS14	E20	0	0	1	2	GG	AA	AG	00	TT	TC	CC	CC	TC	GG	GG	TT	TT	CG	GG
1832	TIS15	A20	0	0	2	2	GG	AA	AA	00	TC	CC	TT	CC	TC	GG	GG	GT	CT	CG	GG
1833	TIS25	I20	0	0	2	2	GG	AA	AA	00	TC	TC	TC	TC	CC	AA	GG	TT	TT	GG	GG
1834	TIS27	K20	0	0	1	2	AG	GA	AG	00	TC	CC	TC	CC	CC	GG	GG	TT	TT	CG	TG
1835	TIS28	M20	0	0	1	2	AG	GA	AG	00	TT	CC	CC	CC	TT	GG	GG	GT	CT	CG	TG
1836	TIS29	O20	0	0	2	2	AG	GA	GG	00	TT	CC	TT	TC	TT	AG	GG	GT	CT	CG	TG
1837	TIS39	H20	0	0	2	2	AG	GA	AG	00	TT	CC	TC	CC	TT	GG	GG	TT	TT	CG	GG
1838	TIS42	N20	0	0	2	2	AG	GA	AG	00	TT	CC	CC	TC	TC	AG	GG	GT	CT	CG	GG
1839	TIS49	B21	0	0	1	2	GG	AA	AA	00	TC	CC	TT	CC	TC	AG	GG	TT	TT	GG	GG
1840	TIS55	D21	0	0	2	2	GG	AA	AG	00	TC	TC	TC	TC	TC	AA	GG	TT	TT	CG	TG
1841	TIS81	C03	0	0	1	2	AA	GG	GG	00	TC	TC	CC	CC	CC	GG	GG	GT	CT	CC	TG
1842	TIS84	M21	0	0	1	2	GG	AA	AG	00	CC	00	CC	CC	CC	AG	GG	GT	CT	CG	GG
1843	TIS86	O21	0	0	2	2	AG	GA	AG	00	CC	TT	CC	CC	CC	AG	GG	GT	CT	CG	GG
1844	AFGI23	E20	0	0	2	1	00	GA	AG	00	CC	TC	00	CC	CC	GG	GG	TT	TT	00	TG
1845	AFGI230	B19	0	0	1	1	AG	GA	00	GC	TC	CC	00	CC	00	GG	GG	GT	CT	00	TG
1846	AFGI28	P18	0	0	2	1	AG	GA	AG	GC	CC	TC	00	00	CC	00	GG	TT	TT	00	TG
1853	AGD170	M18	0	0	1	1	AG	GA	AG	GC	CC	TC	00	TC	CC	AG	GG	TT	TT	00	00
1854	AGD179	O18	0	0	2	1	GG	GA	AG	00	TC	TC	00	TT	CC	AG	GG	TT	TT	GG	TG
1858	BBF46	A20	0	0	2	2	AG	GA	AG	GC	TC	CC	00	CC	00	00	GG	GT	CT	00	TG
1859	ESPN250	H10	0	0	2	1	GG	00	AG	GC	CC	TC	00	TC	TT	AG	GG	GT	CT	00	00
1860	ESPN251	J10	0	0	2	1	GG	GA	AG	GC	TC	TC	00	CC	TC	GG	GG	00	00	GG	00
1866	ESPN268	G11	0	0	2	1	GG	00	AG	GC	CC	CC	00	TC	CC	AG	GG	TT	TT	00	00
1869	HCT37	H18	0	0	2	1	AG	GA	AG	GC	CC	TC	00	CC	00	AG	GG	TT	TT	00	00
1870	HCT39	F18	0	0	2	2	AG	GA	AG	00	CC	CC	00	CC	TC	AG	GG	TT	TT	00	00
1872	HCT42	I20	0	0	2	2	AG	GA	AG	GC	CC	TC	00	CC	00	GG	GG	GT	00	00	TG
1873	HCT46	F19	0	0	2	2	AG	GA	AG	GG	CC	CC	00	CC	TC	AG	GG	00	TT	00	TG
1878	HCT8	K20	0	0	2	2	GG	GA	AG	GC	00	TC	00	TC	CC	AG	GG	TT	TT	00	00
1882	NP37	J02	0	0	2	1	AA	00	AG	00	TC	TC	00	CC	TC	AG	GG	TT	TT	GG	00
1885	RBS147	E21	0	0	2	1	AG	00	GG	GC	CC	TC	00	CC	TC	GG	GG	TT	TT	00	TG
1886	RBS171	F20	0	0	1	1	GG	GA	AG	GG	CC	00	00	CC	CC	00	GG	GT	CC	00	TT
1887	RBS178	H20	0	0	1	1	GG	00	AG	00	CC	CC	00	TC	TC	AG	GG	TT	TT	00	TG
1889	RBS40	I10	0	0	1	1	GG	GA	AG	GC	TC	TC	00	CC	TC	AA	GG	GT	CT	GG	GG
1890	RBS44	M10	0	0	2	1	GG	00	AG	00	CC	TC	00	TC	TC	GG	GG	GT	CT	00	TG
1894	RSS276	G16	0	0	2	2	AG	GA	AG	GG	CC	TC	00	CC	TC	00	GG	GT	CT	00	TG
1895	RSS279	I16	0	0	2	1	GG	GA	AG	00	TC	CC	00	CC	CC	00	AG	TT	TT	GG	00
1898	SPS101	K13	0	0	2	1	GG	GA	AG	GC	00	TC	00	CC	TC	GG	GG	GT	CT	00	TG
1899	SPS105	M13	0	0	1	1	AG	GG	00	GG	CC	TC	00	CC	CC	AG	GG	TT	TT	00	TG
1900	SPS112	G14	0	0	2	1	AG	00	AG	GG	CC	00	00	TC	TC	AA	GG	GT	CT	00	TG
1902	SPS12	M11	0	0	2	1	GG	GG	AG	GC	CC	TC	00	CC	TC	00	GG	GT	CT	00	TG
1915	SPS48	I12	0	0	1	1	GG	00	AG	00	TC	TC	00	CC	TC	AG	AG	TT	TT	GG	TG
1916	SPS51	K12	0	0	2	2	AG	00	AG	GG	CC	CC	00	CC	TT	AG	AG	00	CC	00	GG
1922	SPS60	H13	0	0	1	1	AG	GA	AG	GG	CC	TT	00	TC	TC	AG	00	GT	00	00	TG
1925	SPS64	N13	0	0	2	1	AG	00	AG	GC	CC	TC	00	TC	TT	GG	AG	TT	TT	00	TG
1936	SPS85	L12	0	0	1	2	GG	00	AG	GC	TC	CC	00	CC	TC	AG	GG	00	TT	00	TG
1939	SPS93	A13	0	0	1	2	AG	00	AG	GC	TC	CC	00	TC	TC	00	GG	GT	CT	00	TG
1943	SVI129	H06	0	0	2	1	AG	00	AG	GG	CC	TC	00	TC	CC	AA	GG	TT	TT	00	GG
1944	SVI143	J16	0	0	2	2	GG	GA	AG	GC	TC	CC	00	TC	TC	GG	AG	GT	00	00	00
1947	SVI159	N16	0	0	2	2	GG	GA	AG	00	CC	CC	00	TT	TC	AA	GG	TT	TT	00	GG
1948	SVI207	G06	0	0	2	1	AG	00	AG	GC	CC	TC	00	CC	CC	00	GG	GT	CT	00	GG
1950	SVI210	K06	0	0	2	1	AG	00	AG	GC	CC	TC	00	CC	TT	AG	GG	TT	TT	00	GG
1951	SVI212	O06	0	0	2	2	AA	00	GG	00	CC	TC	00	CC	TT	AG	GG	GT	CC	00	GG
1954	SVI249	O07	0	0	2	1	AG	GG	00	GG	CC	CC	00	CC	TC	AA	GG	TT	TT	00	GG
1956	SVI259	H07	0	0	2	1	GG	00	00	GC	CC	TT	00	CC	CC	GG	GG	GT	CT	00	GG
1957	SVI266	J07	0	0	1	1	GG	GA	AG	GG	TC	CC	00	CC	TT	AG	GG	GT	CC	CG	00
1958	SVI269	N07	0	0	2	1	AG	00	AG	GC	CC	TT	00	TT	CC	AG	GG	TT	TT	00	GG
1959	SVI275	C08	0	0	2	1	AG	GA	AG	GC	CC	CC	00	CC	CC	AG	GG	GT	CC	00	GG
1960	SVI284	I08	0	0	2	1	GG	GA	AG	GC	TC	00	00	TC	CC	00	AG	TT	TT	GG	00
1961	SVI302	B08	0	0	2	1	AG	GG	AG	GC	CC	TC	00	CC	TC	AG	00	00	TT	00	TG
1962	SVI390	N08	0	0	2	1	GG	00	AG	GG	CC	TC	00	CC	CC	AG	00	TT	TT	00	TT
1963	SVI394	P08	0	0	2	2	AG	GA	AG	GC	CC	CC	00	TC	TC	GG	GG	GT	CT	00	GG
1971	SVI415	D05	0	0	2	2	GG	GA	GG	00	CC	CC	00	CC	CC	AA	GG	TT	TT	00	00
1974	SVI438	M05	0	0	2	1	AG	GG	AG	00	CC	TT	00	TT	CC	AG	AG	TT	TT	00	GG
1975	SVI440	O05	0	0	2	1	GG	00	AG	GG	CC	TC	00	CC	CC	GG	GG	GG	CC	00	TG
1979	SVI460	J03	0	0	2	1	AG	GG	AG	GC	00	TC	00	TC	CC	AG	GG	GT	00	00	GG
1980	SVI475	L03	0	0	2	1	GG	GA	AG	00	CC	TC	00	TC	CC	GG	GG	TT	TT	00	GG
1982	SVI494	P03	0	0	1	1	AG	GG	AG	GC	00	TC	00	CC	CC	AG	GG	TT	00	00	TG
1986	SVI56	M09	0	0	2	1	AG	00	00	GC	CC	TC	00	TT	TT	GG	GG	TT	TT	00	TG
1987	SVI71	D09	0	0	2	2	GG	00	AG	GG	CC	TC	00	CC	TC	AA	GG	GT	CT	00	GG
1988	SVI83	H09	0	0	2	1	AG	GA	AG	GC	CC	TC	00	TC	TC	AG	GG	TT	TT	00	TG
1991	TOP66	M04	0	0	2	1	AA	GG	AG	GC	CC	TT	00	CC	TC	AG	GG	TT	TT	00	00
1992	VBS28	K17	0	0	2	2	AA	00	AG	00	CC	TC	00	TC	TC	AA	GG	GT	CT	00	GG
1995	VBS56	D17	0	0	2	2	AG	GA	00	GC	CC	CC	00	CC	TC	AG	GG	TT	TT	00	TT
1996	FAS103	L01	0	0	2	1	AG	GA	GG	CC	CC	TC	TC	CC	TC	AG	GG	TT	TT	GG	GG
1997	FAS104	K01	0	0	2	1	00	GA	AG	CC	CC	TT	CC	TC	TT	GG	GG	GT	CT	CG	GG
1998	FAS107	J01	0	0	2	2	GG	AA	AA	GC	CC	TT	CC	CC	TT	GG	AG	TT	TT	GG	TG
1999	FAS112	I01	0	0	1	2	AG	GG	GG	GC	TC	CC	TC	CC	TC	AA	GG	TT	TT	GG	TG
2000	FAS113	H01	0	0	2	1	AG	GG	GG	GC	TT	CC	TC	CC	CC	GG	AG	TT	TT	GG	GG
2001	FAS115	G01	0	0	1	1	AG	GA	AG	GC	CC	TT	CC	CC	CC	GG	GG	TT	TT	GG	TG
2002	FAS117	F01	0	0	1	1	GG	GA	AG	GC	TC	TC	TC	CC	TC	GG	GG	GT	CT	CC	GG
2003	FAS160	C02	0	0	2	1	AA	GG	GG	GC	TC	CC	TT	CC	CC	AA	GG	TT	TT	GG	GG
2004	FAS163	B02	0	0	2	1	GG	AA	AA	GC	TC	TC	TC	TC	TC	AG	AG	GT	CT	CG	GG
2005	FAS165	P01	0	0	2	2	GG	AA	AG	CC	TC	TC	TC	CC	TT	GG	GG	TT	TT	GG	GG
2006	FAS169	O01	0	0	1	2	AG	GA	AG	CC	TT	TC	TC	CC	TC	GG	GG	TT	TT	GG	TG
2007	FAS170	N01	0	0	1	2	GG	AA	AA	GC	CC	TC	TC	CC	TC	AG	AG	GT	CT	CG	GG
2008	FAS175	M01	0	0	2	2	GG	AA	AA	CC	TC	TC	TC	TC	TC	AG	GG	TT	TT	GG	GG
2009	FAS195	E02	0	0	2	2	AA	GG	GG	00	CC	TT	CC	TC	TT	AG	GG	GT	CT	CC	GG
2010	FAS197	D02	0	0	2	1	AG	GA	GG	00	TT	TC	CC	TT	TC	AG	AG	TT	TT	CG	GG
2011	FAS198	G02	0	0	2	1	GG	AA	AA	GC	TC	TC	TC	CC	TC	AA	GG	GT	CT	CG	GG
2012	FAS199	H02	0	0	2	1	AG	GA	AG	00	TC	TC	TC	TC	CC	AG	AG	GT	CT	CG	TG
2013	FAS200	I02	0	0	1	1	AG	GA	GG	00	TT	CC	TT	TT	CC	AA	GG	GT	CT	CC	TG
2014	FAS203	J02	0	0	1	2	AG	GA	GG	GC	TC	TC	TC	TC	CC	AG	GG	TT	TT	GG	TG
2015	FAS205	K02	0	0	1	2	AA	GG	GG	GG	CC	CC	TT	TC	TC	AA	GG	TT	TT	GG	TG
2016	FAS207	L02	0	0	2	2	AG	GG	GG	GC	TT	TC	TC	CC	TC	GG	GG	GT	CT	CC	TG
2017	FAS208	M02	0	0	2	1	AG	GA	AG	GC	CC	TT	CC	CC	TC	AA	GG	GT	CT	CG	TG
2018	FAS210	N02	0	0	2	2	AA	GG	GG	GC	TC	TC	TC	CC	CC	AA	GG	GG	CC	CC	TT
2019	FAS212	O02	0	0	1	1	GG	AA	AA	GC	TC	TC	TC	TC	TC	AA	GG	TT	TT	GG	GG
2020	FAS214	P02	0	0	1	1	AG	GA	GG	GC	TC	CC	TT	TC	CC	AA	AA	TT	TT	GG	TG
2021	FAS215	A03	0	0	1	1	AG	GA	GG	GC	TC	CC	TC	CC	TC	GG	GG	TT	TT	CG	GG
2022	FAS219	B03	0	0	2	2	AG	GA	GG	GC	CC	TC	TC	TC	TC	AA	GG	TT	TT	CC	TG
2023	FAS220	C03	0	0	2	2	GG	AA	AG	GC	CC	TT	CC	CC	CC	AG	GG	TT	TT	GG	GG
2024	FAS226	D03	0	0	1	1	GG	GA	GG	GG	CC	TT	CC	CC	TC	AA	GG	TT	TT	GG	GG
2025	FAS232	E03	0	0	1	2	AG	GA	AG	CC	TC	TC	CC	CC	TC	GG	GG	GT	CT	CC	GG
2026	FAS239	F03	0	0	2	2	AG	GA	AG	CC	CC	TC	TC	TC	TT	AG	GG	TT	TT	GG	TG
2027	FAS241	G03	0	0	1	1	AG	GA	GG	CC	CC	TC	CC	CC	CC	GG	GG	GG	CC	CC	GG
2028	FAS242	H03	0	0	2	2	GG	GA	AG	CC	TC	CC	TT	CC	TC	AG	GG	GT	CT	CG	TG
2029	FAS245	I03	0	0	2	2	GG	AA	AG	00	TC	TC	CC	TC	TC	AA	GG	TT	TT	GG	GG
2030	FAS250	J03	0	0	1	2	GG	GA	AG	GC	TT	CC	TT	TC	TT	AG	GG	TT	TT	GG	GG
2031	FAS251	K03	0	0	1	2	AG	GG	GG	GG	TC	TC	TC	TC	TC	GG	AA	GG	CC	CC	GG
2032	FAS253	L03	0	0	1	2	AA	GG	GG	00	TC	TC	TC	TC	TC	AG	GG	TT	TT	CG	GG
2033	FAS254	M03	0	0	1	2	AG	GA	AG	GC	TC	TC	CC	CC	TT	GG	AG	TT	TT	GG	GG
2034	FAS263	N03	0	0	2	1	GG	AA	AA	CC	TC	TC	TC	CC	CC	AA	GG	GG	CC	CC	TG
2035	FAS88	E01	0	0	2	1	AG	GA	AG	GC	CC	TC	TC	CC	TC	GG	GG	GT	CT	CG	GG
2036	FAS89	D01	0	0	2	1	GG	AA	AA	CC	TT	CC	TT	CC	TT	AG	AG	GG	CC	CC	GG
2037	FAS90	C01	0	0	2	1	GG	AA	AA	CC	CC	CC	TT	TC	TC	GG	GG	GT	CT	CG	GG
2038	FAS95	B01	0	0	1	1	AG	GA	AG	GG	TT	CC	TC	TT	TT	AA	GG	GT	CT	CG	GG
2039	FAS97	A01	0	0	1	1	AG	GA	AG	GC	TC	TC	TC	CC	TC	AA	GG	TT	TT	CG	00
2040	RSS1	P03	0	0	1	1	GG	GA	AG	GC	CC	TC	TC	CC	TT	AG	GG	GT	CT	CG	GG
2041	RSS108	E04	0	0	2	1	GG	GA	AG	CC	TC	TC	TC	TC	CC	AG	GG	TT	TT	GG	GG
2042	RSS114	F04	0	0	2	2	GG	GA	AG	GG	TC	TT	CC	CC	TC	GG	GG	TT	TT	GG	GG
2043	RSS115	G04	0	0	2	1	AG	GG	GG	CC	CC	TT	CC	CC	CC	GG	GG	TT	TT	GG	TG
2045	RSS136	I04	0	0	2	1	AG	GA	GG	GC	CC	TT	CC	CC	CC	AA	GG	TT	TT	GG	TG
2046	RSS17	A04	0	0	2	2	AA	GG	GG	GG	TT	CC	TT	CC	TT	AG	GG	TT	TT	GG	TG
2047	RSS20	N06	0	0	2	2	AG	GA	GG	GG	TC	TC	TC	CC	CC	GG	GG	TT	TT	GG	GG
2048	RSS235	K04	0	0	1	2	GG	AA	GG	GG	TC	TC	TC	CC	TC	AG	GG	GT	CT	CC	GG
2049	RSS266	M04	0	0	1	1	GG	AA	AG	CC	TC	CC	TC	TT	TT	GG	AG	TT	TT	GG	TG
2050	RSS27	B04	0	0	1	2	GG	AA	GG	CC	TT	CC	00	TC	TT	GG	GG	TT	TT	CC	00
2051	RSS270	O04	0	0	1	2	GG	AA	AG	GC	TT	CC	TT	CC	TT	AG	GG	TT	TT	GG	TG
2052	RSS299	A05	0	0	2	2	GG	AA	AG	CC	TT	CC	TT	CC	CC	AG	GG	GG	CC	CC	TG
2053	RSS321	B05	0	0	2	1	GG	GA	AG	CC	TT	TC	CC	CC	CC	GG	GG	GT	CT	CG	TG
2054	RSS322	C05	0	0	2	1	AG	GA	AG	GC	TC	TC	TC	CC	TC	AA	GG	GT	CT	CG	GG
2055	RSS327	D05	0	0	1	1	GG	AA	AA	GC	TC	TC	TC	TC	CC	AG	GG	TT	TT	GG	GG
2056	RSS335	E05	0	0	2	1	AG	GG	GG	GC	TC	TC	TC	CC	TC	GG	GG	TT	TT	GG	GG
2057	RSS343	F05	0	0	1	2	AG	GG	GG	CC	TC	TC	TC	CC	CC	AG	AG	GT	CT	CG	TG
2059	RSS359	H05	0	0	1	2	AG	GA	AG	GC	TC	TC	TC	TC	TT	AG	AG	TT	TT	CG	GG
2061	RSS381	K05	0	0	1	1	AG	GA	GG	CC	TT	TC	TC	CC	TC	AA	GG	TT	TT	CG	GG
2062	RSS387	L05	0	0	2	1	AA	GG	GG	GC	TC	TC	TC	TT	TC	AG	GG	TT	TT	GG	TG
2063	RSS390	M05	0	0	2	1	GG	AA	GG	GG	CC	TC	TC	CC	TC	GG	GG	TT	TT	CG	TG
2064	RSS402	O05	0	0	1	1	GG	AA	GG	GC	CC	TT	CC	TC	TT	AG	GG	GT	CT	CG	TG
2065	RSS413	P05	0	0	1	1	GG	GA	GG	CC	00	TC	TC	CC	CC	AA	GG	TT	TT	GG	TG
2066	RSS442	A06	0	0	2	1	GG	GA	AG	CC	TC	TT	CC	CC	TC	AA	GG	TT	TT	CG	GG
2067	RSS453	B06	0	0	1	1	GG	GA	AG	CC	TC	CC	TC	TC	CC	AG	AA	TT	TT	CG	GG
2068	RSS454	C06	0	0	1	1	AG	GA	AG	GC	TT	CC	TC	CC	CC	AG	AG	GT	CT	CG	TG
2069	RSS457	D06	0	0	2	1	AG	GG	GG	GG	TC	CC	TT	TC	TC	GG	GG	TT	TT	GG	GG
2070	RSS461	E06	0	0	2	1	AA	GG	GG	GC	TC	TC	TC	CC	CC	GG	GG	GT	CT	CG	GG
2071	RSS469	F06	0	0	2	1	GG	AA	AA	CC	TC	TC	TC	CC	CC	AA	GG	GT	CT	CG	GG
2072	RSS472	G06	0	0	1	1	AA	GG	GG	CC	TT	CC	TT	TC	TC	AG	GG	TT	TT	GG	TG
2073	RSS481	H06	0	0	1	1	AA	GG	GG	GC	TC	CC	TT	TT	CC	GG	GG	TT	TT	CG	GG
2074	RSS486	I06	0	0	2	1	GG	AA	AA	GC	TT	TC	TC	TC	CC	GG	GG	TT	TT	CG	TG
2075	RSS498	J06	0	0	1	1	GG	AA	AA	CC	TC	TC	TC	CC	TC	AG	GG	TT	TT	CG	GG
2076	RSS503	K06	0	0	2	1	GG	AA	AG	GC	TC	CC	CC	TC	TC	AG	GG	TT	TT	GG	TG
2077	RSS504	L06	0	0	2	1	AG	GG	GG	GC	TC	TC	TC	CC	TC	AG	GG	GT	CT	CG	TG
2078	RSS508	M06	0	0	2	1	GG	AA	AA	CC	CC	TT	CC	CC	TC	GG	GG	TT	TT	CC	GG
2079	RSS99	C04	0	0	2	2	AA	GG	GG	00	CC	TC	TC	TC	CC	AG	GG	TT	TT	GG	TG
2228	AFGI101	F11	0	0	2	1	GG	AA	AG	00	TC	CC	TT	CC	TC	AG	GG	TT	TT	CG	GG
2229	AFGI107	H11	0	0	2	1	GG	AA	AA	CC	CC	TT	CC	CC	TC	GG	GG	TT	TT	GG	GG
2232	AFGI111	P11	0	0	2	1	GG	00	AA	00	CC	TC	TC	CC	TT	AG	GG	TT	TT	00	TG
2233	AFGI242	C12	0	0	1	1	GG	AA	AA	GC	CC	TC	TC	CC	TT	AA	GG	TT	TT	GG	GG
2234	AFGI244	E12	0	0	1	1	AG	GA	GG	CC	TC	TT	CC	TC	TT	AA	GG	TT	TT	CG	TT
2235	AFGI250	I12	0	0	1	1	GG	GA	AG	GC	TT	CC	TC	TT	TT	GG	GG	TT	TT	GG	TG
2236	AFGI251	K12	0	0	1	1	AG	00	AG	GC	CC	CC	TT	00	TT	GG	GG	TT	TT	CG	TT
2238	AFGI257	M12	0	0	2	1	GG	AA	GG	00	CC	TC	CC	CC	TT	AG	AG	TT	TT	GG	TG
2239	AFGI258	D12	0	0	2	1	AG	GG	GG	GG	TC	TC	CC	CC	TC	AG	GG	TT	TT	CG	GG
2240	AFGI259	F12	0	0	2	1	GG	GA	GG	GG	TT	CC	TT	CC	CC	GG	GG	TT	TT	GG	GG
2241	AFGI260	H12	0	0	2	1	GG	GA	AG	GG	TT	CC	TC	CC	TC	AG	GG	TT	TT	GG	TT
2242	AFGI262	J12	0	0	2	1	AG	GA	AG	GG	TT	TC	TC	CC	TC	GG	GG	TT	TT	CG	GG
2243	AFGI267	L12	0	0	1	1	AG	GA	AG	GC	TC	TC	CC	CC	TC	GG	GG	TT	TT	GG	GG
2244	AFGI272	N12	0	0	1	1	AG	GA	AG	00	TC	CC	TT	CC	TC	AA	GG	GT	CT	CG	GG
2245	AFGI273	P06	0	0	1	1	GG	GA	AG	GC	TT	CC	TC	CC	TC	AG	GG	TT	TT	GG	TT
2246	AFGI281	A13	0	0	1	1	AG	GA	00	00	TT	CC	TT	TC	CC	AA	GG	TT	TT	00	TT
2247	AFGI282	C13	0	0	1	1	GG	AA	AG	GG	CC	TT	CC	CC	CC	AA	GG	TT	TT	GG	GG
2248	AFGI283	E13	0	0	1	1	GG	GA	GG	CC	CC	TT	CC	CC	TC	AA	GG	TT	TT	GG	GG
2250	AFGI285	I13	0	0	1	1	GG	AA	AG	00	TC	CC	TT	TC	CC	AG	AG	TT	TT	GG	GG
2251	AFGI287	K13	0	0	1	1	AG	00	00	GC	TT	TC	TC	TC	CC	AG	GG	GT	CT	CG	TG
2253	AFGI292	B13	0	0	1	1	AG	GA	AG	CC	TC	TC	TC	CC	TT	GG	AG	GT	CT	CC	TG
2255	AFGI295	F13	0	0	2	1	GG	00	AG	00	TT	CC	CC	CC	TT	GG	AG	TT	TT	CG	TG
2256	AFGI297	H13	0	0	2	1	GG	AA	AA	GC	CC	TT	CC	TC	TC	AG	GG	TT	TT	GG	GG
2257	AFGI298	J13	0	0	2	1	GG	AA	AG	GG	TC	TC	TC	CC	TC	AG	AG	GT	CT	CG	GG
2258	AFGI299	L13	0	0	2	1	AG	GA	GG	00	CC	TC	CC	CC	CC	GG	AG	TT	TT	00	TG
2260	AFGI302	N13	0	0	1	1	GG	GA	GG	GC	TC	TC	CC	CC	TC	AG	GG	GT	CT	CG	00
2262	AFGI306	A14	0	0	1	1	AG	GA	00	CC	TC	TC	TC	CC	TC	GG	GG	GT	CT	CG	TT
2263	AFGI324	C14	0	0	1	1	AG	GA	AG	00	TC	TC	CC	CC	TC	AG	GG	GT	CT	CG	GG
2264	AFGI338	G14	0	0	1	1	GG	GA	AG	GG	TT	CC	TT	CC	TT	GG	GG	TT	TT	GG	TG
2265	AFGI343	I14	0	0	1	1	GG	GA	GG	CC	TT	CC	TC	CC	CC	AG	AG	TT	TT	CG	TG
2266	AFGI357	J14	0	0	1	1	GG	GA	AG	GC	TT	TC	CC	CC	TC	GG	GG	TT	TT	CG	GG
2267	AFGI363	N10	0	0	2	1	AG	GA	AG	GC	TC	TC	CC	CC	TC	AG	GG	TT	TT	GG	GG
2268	AFGI254	E14	0	0	1	1	GG	AA	GG	GC	TC	CC	TT	CC	CC	AA	GG	TT	TT	GG	GG
2269	AFGI369	K08	0	0	1	1	GG	00	00	00	TC	CC	TT	CC	TT	AA	GG	TT	TT	GG	TG
2271	AFGI288	K07	0	0	2	1	GG	AA	GG	00	CC	CC	TT	CC	CC	AG	GG	TT	TT	GG	GG
2272	AFGI381	M08	0	0	2	1	AG	GG	GG	00	TT	CC	CC	CC	CC	AG	AG	TT	TT	00	GG
2274	AFGI431	L09	0	0	2	1	GG	AA	AA	CC	TC	TC	CC	CC	TC	AG	AG	TT	TT	00	GG
2275	AFGI435	A07	0	0	2	1	GG	AA	GG	00	TT	CC	TC	CC	TC	00	AG	TT	00	GG	TG
2276	AFGI44	C11	0	0	2	1	AG	GA	GG	GC	CC	TT	CC	CC	TC	AG	GG	TT	TT	CG	GG
2277	AFGI296	E07	0	0	1	1	GG	GA	AG	CC	CC	TC	TC	CC	TC	GG	GG	TT	TT	CG	TG
2278	AFGI46	E11	0	0	1	1	GG	AA	AG	CC	TT	CC	TT	CC	TC	AG	GG	GT	CT	CG	TT
2279	AFGI67	B11	0	0	1	1	AA	GG	GG	GC	00	TC	TC	CC	TT	AG	GG	GT	CT	CG	GG
2280	AFGI98	D11	0	0	1	1	GG	AA	AA	CC	CC	TC	TC	CC	CC	AG	AG	TT	TT	CG	GG
2281	AGD134	H14	0	0	2	1	AG	00	GG	00	TC	CC	TC	CC	TT	AG	GG	GT	CT	CG	TG
2283	AGD177	F20	0	0	1	1	AG	00	AG	00	TC	TC	TC	CC	TC	GG	GG	GT	CT	CG	GG
2285	EOK101	L16	0	0	2	1	AG	00	AG	00	TC	TC	TC	00	TC	00	GG	GT	CT	CG	TG
2287	EOK113	A17	0	0	1	1	GG	AA	AA	00	TC	TC	TC	CC	CC	GG	GG	TT	TT	GG	GG
2288	EOK119	E17	0	0	2	1	AG	GA	AG	00	TT	CC	TT	CC	TC	AG	GG	TT	TT	GG	TG
2289	EOK126	I17	0	0	2	1	AG	00	AG	00	TC	TC	TC	TT	CC	AG	GG	GT	CT	CC	TG
2290	EOK127	K17	0	0	1	1	GG	00	AG	00	CC	TC	TC	CC	TC	AA	GG	GT	CT	CG	TG
2292	EOK13	E15	0	0	1	1	AG	GA	00	GG	TC	CC	TC	TC	TC	AA	GG	TT	TT	GG	TT
2293	EOK140	G17	0	0	2	1	GG	GA	AG	GG	TC	CC	TT	CC	TT	AG	GG	GT	CT	CG	GG
2294	EOK141	C17	0	0	2	1	GG	GA	GG	GG	CC	TC	CC	CC	CC	AA	GG	GT	CT	CC	GG
2295	EOK144	B17	0	0	2	1	GG	GA	GG	00	TC	CC	TT	CC	TT	AG	GG	TT	TT	GG	GG
2296	EOK148	F17	0	0	2	1	GG	GA	GG	00	TC	TC	TC	TC	TC	AA	GG	TT	TT	GG	TG
2297	EOK149	H17	0	0	2	1	GG	AA	00	GG	CC	00	TC	TC	TC	00	GG	TT	TT	GG	GG
2298	EOK151	J17	0	0	1	1	AG	GG	GG	GG	TT	TT	CC	CC	TC	AG	GG	TT	TT	GG	GG
2301	EOK156	A18	0	0	1	1	00	00	00	GC	TC	TC	TC	CC	TC	00	GG	GT	CT	CG	TG
2302	EOK16	I15	0	0	2	1	AG	GA	AG	00	CC	TC	TC	CC	CC	AA	GG	GT	CT	CG	TT
2303	EOK173	E18	0	0	2	1	GG	GA	AG	CC	CC	TT	CC	TC	TC	AG	AG	TT	TT	GG	TT
2304	EOK174	G18	0	0	2	1	GG	AA	AG	00	CC	TT	CC	CC	TC	GG	GG	GT	CT	CG	TG
2305	EOK182	I18	0	0	2	1	GG	00	AG	GC	TT	TC	TC	TC	TC	AA	GG	TT	TT	GG	TG
2306	EOK188	K18	0	0	2	1	GG	GA	AG	00	CC	TT	CC	CC	TC	AG	GG	TT	TT	CC	GG
2308	EOK201	B18	0	0	1	1	AG	GA	00	00	TC	TC	TC	TC	CC	AG	GG	TT	TT	GG	GG
2309	EOK202	D18	0	0	1	1	AG	GA	GG	GC	TC	TC	TC	CC	TT	GG	GG	TT	TT	GG	GG
2310	EOK205	F18	0	0	1	1	GG	AA	AA	00	CC	TC	TC	CC	CC	GG	GG	TT	TT	CG	GG
2311	EOK212	H18	0	0	2	1	AG	00	AG	00	TC	TC	TC	TC	TC	AG	GG	GT	CT	CG	00
2312	EOK220	J18	0	0	2	1	AG	GA	GG	GC	CC	TC	TC	TC	TC	AA	GG	GT	CT	CG	TG
2314	EOK247	G19	0	0	2	1	GG	AA	AA	GG	TC	TC	TC	CC	TC	GG	GG	GT	CT	CG	GG
2315	EOK250	I19	0	0	2	1	GG	GA	GG	00	CC	TC	CC	CC	TC	AA	GG	TT	TT	GG	GG
2317	EOK267	M19	0	0	1	1	AG	00	GG	CC	CC	TC	TC	TC	CC	AG	GG	TT	TT	GG	TG
2318	EOK269	B19	0	0	1	1	GG	AA	AG	00	CC	TT	CC	CC	TC	AG	GG	GT	CT	CG	GG
2319	EOK366	F19	0	0	1	1	GG	AA	AA	GC	TC	CC	TT	TC	TC	GG	AG	TT	TT	GG	GG
2320	EOK370	H19	0	0	1	1	AA	GG	GG	00	TC	CC	TT	CC	CC	AG	GG	TT	TT	GG	GG
2321	EOK384	N19	0	0	1	1	00	00	AA	CC	TC	TC	TC	TC	TC	AG	GG	GT	CT	00	TT
2322	EOK385	P19	0	0	1	1	GG	AA	AA	CC	CC	TT	CC	TC	00	AG	GG	TT	TT	00	TG
2323	EOK386	P23	0	0	1	1	00	00	GG	CC	TC	TC	TC	CC	TT	GG	GG	TT	TT	00	00
2324	EOK387	L19	0	0	1	1	AG	GA	GG	00	CC	TT	CC	CC	CC	AA	GG	TT	TT	00	TT
2326	EOK389	H22	0	0	2	1	GG	AA	GG	00	TC	00	TC	TC	TC	AG	GG	TT	TT	GG	GG
2327	EOK39	D15	0	0	2	1	AG	GA	GG	00	TC	TT	CC	CC	TC	GG	GG	TT	TT	GG	TG
2328	EOK390	L21	0	0	2	1	GG	00	00	GC	TT	CC	TC	CC	TC	GG	GG	TT	TT	00	TG
2330	EOK392	J19	0	0	2	1	AA	GG	GG	GC	TC	CC	TC	CC	CC	AA	AG	TT	TT	00	TG
2331	EOK393	L22	0	0	2	1	AG	GA	AG	00	TC	00	CC	CC	TC	GG	GG	GT	CT	CG	GG
2332	EOK53	J15	0	0	1	1	AG	GA	00	00	CC	TT	CC	CC	TC	GG	GG	TT	TT	GG	TG
2334	EOK69	P15	0	0	2	1	AG	GA	GG	GC	CC	TT	CC	TT	TT	AG	GG	TT	TT	GG	TG
2336	EOK81	C16	0	0	1	1	AG	GA	00	GG	00	CC	TC	CC	TT	GG	GG	TT	TT	GG	GG
2337	EOK83	E16	0	0	1	2	GG	AA	AG	00	TC	TC	CC	CC	TC	AG	GG	TT	TT	GG	GG
2338	EOK84	G16	0	0	1	1	GG	AA	AG	GG	CC	TT	CC	CC	TC	AG	GG	TT	TT	GG	TG
2340	EOK9	C15	0	0	1	1	AG	GA	AG	GG	TC	TC	CC	TT	TC	GG	GG	TT	TT	GG	GG
2341	EOK90	B16	0	0	1	1	GG	AA	00	00	TC	TC	TC	CC	TC	AA	AG	TT	TT	GG	TG
2342	EOK92	D16	0	0	1	1	AG	GA	AG	GG	TT	TC	TC	TC	CC	GG	GG	TT	TT	GG	TG
2343	EOK95	F16	0	0	2	1	AG	GG	GG	CC	TC	CC	TC	CC	TC	AG	GG	TT	TT	GG	GG
2344	EOK96	H16	0	0	2	1	GG	GG	GG	00	CC	TT	CC	CC	TT	GG	GG	TT	TT	GG	GG
2345	EOK98	J16	0	0	1	1	AG	GA	AG	CC	CC	TC	TC	CC	TC	AG	AG	TT	TT	GG	TG
2346	FAS87	M20	0	0	2	1	GG	AA	AA	GC	TT	CC	TT	CC	TC	GG	GG	GT	CT	CC	TG
2347	HA292	B20	0	0	2	1	AG	GA	AG	00	00	CC	TT	CC	TT	AG	GG	TT	TT	GG	TG
2350	HA307	A23	0	0	2	1	AG	00	GG	00	TC	CC	00	TC	TC	AG	GG	GT	CT	CG	TG
2351	HA311	O24	0	0	2	1	GG	AA	AA	CC	TT	00	TT	TC	TT	AG	GG	TT	TT	CG	TG
2352	HA313	A24	0	0	2	1	AG	00	00	GC	TC	00	TC	TC	TC	GG	GG	GT	CT	CG	TG
2353	HA314	B24	0	0	2	1	GG	00	AG	GC	TC	TC	00	00	00	AG	GG	GT	CT	CC	TG
2354	HA316	D20	0	0	2	1	GG	AA	AG	00	TT	TC	TC	TC	TT	AG	GG	GT	CT	00	GG
2355	HA318	D21	0	0	2	1	GG	AA	AG	GC	TC	CC	TT	TT	00	AG	GG	TT	TT	GG	TG
2356	HA322	C22	0	0	2	1	GG	AA	AA	GC	TT	CC	TT	CC	TT	AA	AG	GT	CT	00	TG
2357	HA330	L23	0	0	2	1	GG	GA	AG	GC	TC	TC	TC	TT	TT	AG	GG	TT	TT	00	TG
2358	HA335	C24	0	0	2	1	GG	00	AG	GC	TC	00	00	TC	CC	AG	GG	GT	CT	CG	00
2359	HA338	E20	0	0	2	1	GG	AA	00	GC	TC	TC	CC	TC	CC	AG	GG	GT	CT	00	GG
2360	HA342	E21	0	0	2	1	AG	GA	AG	CC	00	00	TC	TC	TC	GG	GG	GT	CT	00	TG
2361	HA345	E22	0	0	2	1	AG	00	GG	00	TC	CC	00	CC	TC	GG	GG	GT	CT	CG	GG
2364	HA356	G20	0	0	2	1	GG	GA	GG	GC	TC	CC	TT	TC	TC	AG	GG	GT	CT	CG	TG
2366	HA359	G21	0	0	2	1	GG	GA	AG	00	TT	CC	TC	CC	TC	AA	GG	TT	TT	GG	TG
2367	HA365	G23	0	0	2	1	GG	AA	AA	00	TC	TC	TC	TC	CC	GG	GG	GT	CT	CG	TG
2369	HA286	H24	0	0	2	1	GG	00	00	00	00	CC	TC	CC	CC	AG	AG	GT	CT	CG	TT
2370	HA377	J20	0	0	2	1	GG	GG	GG	00	TC	TC	TC	CC	TC	AG	GG	TT	TT	GG	GG
2371	HA378	I21	0	0	2	1	GG	AA	00	GC	CC	00	00	CC	TC	GG	AG	TT	TT	CG	GG
2372	HA379	J21	0	0	2	1	GG	AA	AA	00	TT	00	TT	TC	CC	AG	GG	GT	CT	CG	GG
2373	HA384	J22	0	0	2	1	AG	GA	AG	00	TT	CC	TT	CC	TC	AA	GG	TT	TT	GG	TT
2375	HA394	I24	0	0	2	1	AG	GA	GG	00	CC	00	00	TC	TC	AG	GG	TT	00	CG	TG
2376	HA404	J24	0	0	2	1	00	00	AG	00	TC	TC	TC	00	TC	AG	AG	GT	CT	CG	TG
2377	HA407	K20	0	0	2	1	GG	AA	AG	00	TT	TC	TC	CC	CC	AA	GG	TT	TT	GG	GG
2378	HA415	K21	0	0	2	1	GG	GA	GG	00	TC	CC	TT	00	TT	GG	GG	TT	TT	GG	TT
2379	HA439	K22	0	0	2	1	AG	00	GG	GC	TC	TC	TC	TT	CC	AG	GG	GG	CC	00	GG
2382	HA504	M21	0	0	2	1	AA	GG	GG	00	CC	TT	CC	TC	TC	AA	GG	GT	CT	CG	TG
2383	HA506	N21	0	0	2	1	AG	GA	00	00	TC	CC	TC	CC	CC	GG	GG	GG	CC	CG	TG
2384	HA508	M22	0	0	2	1	GG	GA	AG	CC	TC	TC	TC	CC	TT	AG	AG	GT	CT	CG	GG
2385	HA509	N22	0	0	2	1	GG	GA	AG	CC	TC	CC	TC	CC	TC	AG	GG	GT	CT	CG	00
2386	HA517	M23	0	0	2	1	GG	GA	AG	00	CC	00	CC	CC	TC	00	GG	TT	TT	GG	TT
2387	HA565	O20	0	0	2	1	AG	00	00	GC	00	TC	TC	CC	TC	AG	GG	GT	00	CG	TG
2388	HA567	P20	0	0	2	2	AG	GG	GG	CC	TT	CC	TC	TC	CC	GG	GG	TT	TT	GG	TG
2389	HA571	O21	0	0	2	1	GG	AA	AA	CC	TC	TC	TC	CC	TC	AA	AG	GT	CT	00	GG
2390	HA572	P21	0	0	2	1	GG	AA	AG	00	CC	CC	TT	CC	TC	AG	GG	TT	TT	GG	GG
2391	HA573	O22	0	0	2	1	GG	AA	AG	00	CC	TT	CC	TT	CC	AA	GG	GT	CT	CG	TG
2392	HA576	P22	0	0	2	1	GG	AA	AG	GC	TC	CC	TT	TC	TT	GG	GG	TT	TT	GG	TG
2393	HA586	P24	0	0	2	1	AG	GA	00	GC	TT	CC	TC	CC	TC	GG	AG	TT	TT	GG	TG
2394	MAS191	F14	0	0	1	2	AG	GG	GG	CC	TC	TC	CC	TC	TC	AG	GG	TT	TT	GG	TG
[truncated: 248 more rows]
